# Supplementary material for: Mouse Models of Polyglutamine Diseases: Review and Data Table. Part I
Source: Mol Neurobiol. 2012 Sep 7;46(2):393–429. doi: 10.1007/s12035-012-8315-4 (PMC3461215; doi:10.1007/s12035-012-8315-4)
Supplement: Supplementary file 2 — (XLSX 431 kb) [file 12035_2012_8315_MOESM2_ESM.xlsx]

## Sheet: Data Table
Number	Disease	Ref:first author	Ref:PMID	Ref:year	Practical name/strains	Model type	TC:promoter	TC:coding seq/inserted seq	TC:Q number	Genetic background	General phenotype	Phenotype	Detailed phenotype	Evaluation method	CNS region	Non-CNS region	Detailed localization	Age of earliest detection (Age I, weeks)	Age of latest detection (Age II, weeks)	% change	Commentary
1	HD	Menalled	19464370	2009	R6/2	Transgenic (random)	HTT (1 kb of 5' UTR)	HTT exon1	136	(C57BL/6 x CBA)F1/J	M	Abnormal sensorimotor response	acoustic startle response reduction	acoustic startle PPI test				4	14
2	HD	Benn	16183657	2005	R6/2	Transgenic (random)	HTT (1 kb of 5' UTR)	HTT exon1	150	not specified	M	Abnormal sensorimotor response	increased response to tactile stimuli	touch escape				13	15
3	HD	Benn	16183657	2005	R6/2	Transgenic (random)	HTT (1 kb of 5' UTR)	HTT exon1	150	not specified	M	Abnormal sensorimotor response	negative geotaxis loss	negative geotaxis test				13	15
4	HD	Giampa	20976216	2010	R6/2	Transgenic (random)	HTT (1 kb of 5' UTR)	HTT exon1	150	(C57BL/6 x CBA)F1	M	Abnormal sensorimotor response	righting reflex loss	righting reflex test				11	14
5	HD	Carter	10191337	1999	R6/2	Transgenic (random)	HTT (1 kb of 5' UTR)	HTT exon1	150	(C57BL/6 x CBA)F1	M	Balance and coordination alterations	beam walk impairment	beam walking				5.5	13.5		increased latency to traverse and increased number of footslips (from 8.5 weeks of age)
6	HD	Menalled	19464370	2009	R6/2	Transgenic (random)	HTT (1 kb of 5' UTR)	HTT exon1	136	(C57BL/6 x CBA)F1/J	M	Balance and coordination alterations	rotarod impairment	rotarod				4	13.5	-85
7	HD	Mangiarini	8898202	1996	R6/2	Transgenic (random)	HTT (1 kb of 5' UTR)	HTT exon1	150	(C57BL/6 x CBA)F1	M	Dyskinesia	chorea-like movements	observation				9
8	HD	Stack	16127709	2005	R6/2	Transgenic (random)	HTT (1 kb of 5' UTR)	HTT exon1	150	(C57BL/6 x CBA)F1/J	M	Clasping behaviour	clasping	tail suspension test				6
9	HD	Stack	16127709	2005	R6/2	Transgenic (random)	HTT (1 kb of 5' UTR)	HTT exon1	150	(C57BL/6 x CBA)F1/J	M	Dyskinesia	dystonic movements	tail suspension test				4	15		hindlimb splay (helicoptering), sustained limb flexure; individual limb movements counts - increase significant from 10 weeks of age
10	HD	Menalled	19464370	2009	R6/2	Transgenic (random)	HTT (1 kb of 5' UTR)	HTT exon1	136	(C57BL/6 x CBA)F1/J	M	Gait alteration	abnormal gait	footprint analysis				6	14		at Age I - shorter splay; at 8 weeks of age - stride lenght decrease and wider base (only forepaw base according to Carter et al., 1999 PMID:10191337); increased hindpaw/forepaw overlap (Carter 1999)
11	HD	Stack	16127709	2005	R6/2	Transgenic (random)	HTT (1 kb of 5' UTR)	HTT exon1	150	(C57BL/6 x CBA)F1/J	M	Locomotor impairment	circling behavior	observation				12
12	HD	Menalled	19464370	2009	R6/2	Transgenic (random)	HTT (1 kb of 5' UTR)	HTT exon1	136	(C57BL/6 x CBA)F1/J	M	Locomotor impairment	climbing ability decrease	rearing-climbing test				4	14
13	HD	Steele	17261803	2007	R6/2	Transgenic (random)	HTT (1 kb of 5' UTR)	HTT exon1	150	(C57BL/6 x CBA)F1/J	M	Locomotor impairment	grooming activity increase	automated home cage behaviour analysis				5	13	78	time spent grooming (more frequent not longer events); according to Hickey et al.,2005 PMID:16137562 poorer coat condition (piloerection) at 8.5 weeks
14	HD	Hickey	16137562	2005	R6/2	Transgenic (random)	HTT (1 kb of 5' UTR)	HTT exon1	150	(C57BL/6 x CBA)F1/J	M	Locomotor impairment	motor and exploratory activity decrease	open field (both phases)				4	14		timepoints for the dark phase (15 min period); Age II based on Menalled et al., 2009 PMID:19464370 (30 min period); for light phase Age I - 6 weeks (Menalled, 2009); not observed at 4-12 weeks (longer - 4 h period) in C57BL/6J background (van der Burg et al., 2008 PMID:17920283) in longer testing period
15	HD	Menalled	19464370	2009	R6/2	Transgenic (random)	HTT (1 kb of 5' UTR)	HTT exon1	136	(C57BL/6 x CBA)F1/J	M	Locomotor impairment	rearing rate decrease	open field (both phases)				4	14		light phase; for dark phase Age I - 6
16	HD	Hickey	16137562	2005	R6/2	Transgenic (random)	HTT (1 kb of 5' UTR)	HTT exon1	150	(C57BL/6 x CBA)F1/J	M	Locomotor impairment	spontaneous motor activity decrease	running wheel, automated home cage behaviour analysis				4.5	13	-80	dark phase; for light phase Age I - 8.5; for automated home cage behaviour analysis data (decreased locomotor activity despite increased time spent awaken) see Steele et al., 2007 PMID:17261803
17	HD	Ribchester	15579164	2004	R6/2	Transgenic (random)	HTT (1 kb of 5' UTR)	HTT exon1	150	(C57BL/6 x CBA)F1	M	Locomotor impairment	stereotypic hindlimb grooming behavior	observation				8	15	3750	Age I based on Carter et al., 1999 PMID:10191337
18	HD	Lione	10575040	1999	R6/2	Transgenic (random)	HTT (1 kb of 5' UTR)	HTT exon1	150	(C57BL/6 x CBA)F1	M	Locomotor impairment	swimming speed decrease	Morris water maze, two-choice swim tank task				5	13.5		Age II based on Carter et al., 1999 PMID:10191337; also there - increased number of hind- and forelimb kicks needed to swim the 60 cm distance
19	HD	Stack	16127709	2005	R6/2	Transgenic (random)	HTT (1 kb of 5' UTR)	HTT exon1	150	(C57BL/6 x CBA)F1/J	M	Muscle strenght impairment	grip strength decrease	grip strenght meter		hindlimb, forelimb		9	14		Age I for hindlimb (forelimb - 11 weeks); Age II based on Menalled et al., 2009 PMID:19464370
20	HD	Benn	16183657	2005	R6/2	Transgenic (random)	HTT (1 kb of 5' UTR)	HTT exon1	150	not specified	M	Muscle strenght impairment	muscle tone decrease	observation				13	15
21	HD	Hickey	16137562	2005	R6/2	Transgenic (random)	HTT (1 kb of 5' UTR)	HTT exon1	150	(C57BL/6 x CBA)F1/J	M	Seizures	evoked seizures	observation				6	12		handling induced; also QUIN injection-induced death-causing epileptic seizures at Age II (Hansson et al., 2001 PMID:11722611)
22	HD	Hickey	16137562	2005	R6/2	Transgenic (random)	HTT (1 kb of 5' UTR)	HTT exon1	150	(C57BL/6 x CBA)F1/J	M	Tremor	tremor	observation				8
23	HD	Xiang	21715619	2011	R6/2	Transgenic (random)	HTT (1 kb of 5' UTR)	HTT exon1	150	not specified	N	Abnormal myelination	postnatal myelination deficit	immunohistochemistry, real-time qRT-PCR	striatum			2	14		MBP protein deficit and its mRNA level decrease
24	HD	Xiang	21715619	2011	R6/2	Transgenic (random)	HTT (1 kb of 5' UTR)	HTT exon1	150	not specified	N	Abnormal myelination	postnatal myelination deficit	immunohistochemistry, DTI, real-time qRT-PCR	corpus callosum		geniu, splenium	2	14		MBP protein deficit and its mRNA level decrease; DAge I (at 12 weeks) - FA value decrease - deficit of directional organization of white matter tracts
25	HD	Zhang	19850133	2010	R6/2	Transgenic (random)	HTT (1 kb of 5' UTR)	HTT exon1	150	(C57BL/6 x CBA)F1	N	Brain morphology alteration	brain volume decrease	MRI, stereological measurement	brain			4	13	-10	MRI; % change at 12 weeks; for stereological measurement (Stack et al., 2005 PMID:16127709) - Age I is 9 and % change -44 at Age II
26	HD	Zhang	19850133	2010	R6/2	Transgenic (random)	HTT (1 kb of 5' UTR)	HTT exon1	150	(C57BL/6 x CBA)F1	N	Brain morphology alteration	brain volume decrease	MRI	cerebral cortex		neocortex	4	16	-14	% change at 12 weeks; TII based on Zacharoff et al., 2011 PMID:22044866; Zacharoff et al. did not observe decrease until 12 weeks
27	HD	Zhang	19850133	2010	R6/2	Transgenic (random)	HTT (1 kb of 5' UTR)	HTT exon1	150	(C57BL/6 x CBA)F1	N	Brain morphology alteration	brain volume decrease	MRI	hippocampus			4	12	-16
28	HD	Zacharoff	22044866	2011	R6/2	Transgenic (random)	HTT (1 kb of 5' UTR)	HTT exon1	130	(C57BL/6 x CBA)F1	N	Brain morphology alteration	brain volume decrease	MRI	hypothalamus			12	16	-23
29	HD	van der Burg	17920283	2008	R6/2	Transgenic (random)	HTT (1 kb of 5' UTR)	HTT exon1	170	C57BL/6J	N	Brain morphology alteration	brain volume decrease	stereological measurement	hypothalamus			12		-12
30	HD	Zacharoff	22044866	2011	R6/2	Transgenic (random)	HTT (1 kb of 5' UTR)	HTT exon1	130	(C57BL/6 x CBA)F1	N	Brain morphology alteration	brain volume decrease	MRI	thalamus			12	16	-27
31	HD	Zhang	19850133	2010	R6/2	Transgenic (random)	HTT (1 kb of 5' UTR)	HTT exon1	150	(C57BL/6 x CBA)F1	N	Brain morphology alteration	brain volume decrease	MRI, stereological measurement	striatum			5	16	-18	MRI; % change at 12 weeks; TII based on Zacharoff et al., 2011 PMID:22044866; for stereological measurement (Stack et al., 2005 PMID:16127709) - at 13 weeks with % change -41
32	HD	Zhang	19850133	2010	R6/2	Transgenic (random)	HTT (1 kb of 5' UTR)	HTT exon1	150	(C57BL/6 x CBA)F1	N	Brain morphology alteration	brain volume increase	MRI, stereological measurement	ventricle		lateral	5	13	38	MRI; % change at 12 weeks; for stereological measurement (Stack et al., 2005 PMID:16127709) - Age I is 9 and % change +600 (ex vivo) at Age II
33	HD	Stack	16127709	2005	R6/2	Transgenic (random)	HTT (1 kb of 5' UTR)	HTT exon1	150	(C57BL/6 x CBA)F1/J	N	Brain morphology alteration	brain weight loss	weight measurement	brain			4	13	-20
34	HD	Ma	12898706	2003	R6/2	Transgenic (random)	HTT (1 kb of 5' UTR)	HTT exon1	150	not specified	N	Glial abnormalities	abnormal cell morphology	immunohistochemistry	brain		microglia	7	14.5		also in Björkqvist et al., 2008 PMID:18625748 in vitro assay revealed immunological hyperactivity of isolated microglia in response to LPS stimulation
35	HD	Ma	12898706	2003	R6/2	Transgenic (random)	HTT (1 kb of 5' UTR)	HTT exon1	150	not specified	N	Glial abnormalities	cell loss	stereological measurement	cerebral cortex		anterior cingulate cortex (microglia)	14.5	16
36	HD	Sadagurski	21926467	2011	R6/2	Transgenic (random)	HTT (1 kb of 5' UTR)	HTT exon1	120	(C57BL/6 x CBA)F1/J	N	Glial abnormalities	reactive gliosis	immunohistochemistry	cerebral cortex		astrocytes	11			GFAP stianing
37	HD	Sadagurski	21926467	2011	R6/2	Transgenic (random)	HTT (1 kb of 5' UTR)	HTT exon1	120	(C57BL/6 x CBA)F1/J	N	Glial abnormalities	reactive gliosis	immunohistochemistry	hippocampus		DG (astrocytes)	11			GFAP stianing
38	HD	Stack	16127709	2005	R6/2	Transgenic (random)	HTT (1 kb of 5' UTR)	HTT exon1	150	(C57BL/6 x CBA)F1/J	N	Glial abnormalities	reactive gliosis	immunohistochemistry	striatum		astrocytes	13			GFAP stianing; confirmed by Giampa et al., 2010 PMID:20976216
39	HD	Gil	15134587	2004	R6/2	Transgenic (random)	HTT (1 kb of 5' UTR)	HTT exon1	150	(C57BL/6 x CBA)F1/J	N	Neurogenesis impairment	cell proliferation rate decrease	BrdU staining	hippocampus		DG	12
40	HD	Kohl	20836877	2010	R6/2	Transgenic (random)	HTT (1 kb of 5' UTR)	HTT exon1	150	(C57BL/6 x CBA)F1/J	N	Neurogenesis impairment	cell proliferation rate decrease	immunohistochemistry	olfactory bulb		GCL, GLOM	9
41	HD	Philllips	17001281	2006	R6/2	Transgenic (random)	HTT (1 kb of 5' UTR)	HTT exon1	150	(C57BL/6 x CBA)F1	N	Neurogenesis impairment	cell proliferation rate decrease	immunohistochemistry	piriform cortex		layer I (caudal, rostral)	9	13		DCX-positive neurons (caudal>rostral)
42	HD	Kohl	20836877	2010	R6/2	Transgenic (random)	HTT (1 kb of 5' UTR)	HTT exon1	150	(C57BL/6 x CBA)F1/J	N	Neuronal loss	apoptosis increase	TUNEL	olfactory bulb		GCL	9
43	HD	Keene	12149470	2002	R6/2	Transgenic (random)	HTT (1 kb of 5' UTR)	HTT exon1	150	not specified	N	Neuronal loss	apoptosis increase	TUNEL	striatum			13		324	not observed elsewhere either by TUNEL or by electron microscopy
44	HD	van der Burg	17920283	2008	R6/2	Transgenic (random)	HTT (1 kb of 5' UTR)	HTT exon1	170	C57BL/6J	N	Neuronal loss	cell loss	stereological measurement	hypothalamus			8	12		loss of MCH- (at 8 weeks), CART- (at 12 weeks), and POMC-positive cells (at 8 weeks)
45	HD	Petersén	15525658	2005	R6/2	Transgenic (random)	HTT (1 kb of 5' UTR)	HTT exon1	150	(C57BL/6 x CBA)F1/J	N	Neuronal loss	cell loss	stereological measurement	hypothalamus		lateral	7.5	12.5	-12	NeuN-positive cells; also orexin-positive cells loss (-72%); loss of orexin fibers in pineal gland
46	HD	Stack	16127709	2005	R6/2	Transgenic (random)	HTT (1 kb of 5' UTR)	HTT exon1	150	(C57BL/6 x CBA)F1/J	N	Neuronal loss	cell loss	stereological measurement	striatum			13		-25	confirmed by Giampa et al., 2010 PMID:20976216, however not observed in other studies; Sun et al., 2002 PMID:12586547 reports loss of proenkephalin positive striatal neurons
47	HD	Yu	12657678	2003	R6/2	Transgenic (random)	HTT (1 kb of 5' UTR)	HTT exon1	150	not specified	N	Neuronal morphology alterations	abnormal cell morphology	electron microscopy	cerebral cortex			8	10		degenerating mitochondria
48	HD	Philllips	16354914	2005	R6/2	Transgenic (random)	HTT (1 kb of 5' UTR)	HTT exon1	150	(C57BL/6 x CBA)F1	N	Neuronal morphology alterations	abnormal cell morphology	immunohistochemistry	hippocampus		DG	8	13		DCX-positive neurons (newborn granule cells); decreased: cell lenght, dendritic branching, migration rate from subrganular zone to granular cell layer, distance to first dendritic branch
49	HD	Wood	18395613	2008	R6/2	Transgenic (random)	HTT (1 kb of 5' UTR)	HTT exon1	168	(C57BL/6 x CBA)F1/J	N	Neuronal morphology alterations	abnormal cell morphology	immunohistochemistry	hypothalamus		PVN	12			vasopressin-positive neurons; decreased cell diameter; also at 8-12 weeks of age decreased number of vasopressin-positive hypothalamic neurons
50	HD	Stack	16127709	2005	R6/2	Transgenic (random)	HTT (1 kb of 5' UTR)	HTT exon1	150	(C57BL/6 x CBA)F1/J	N	Neuronal morphology alterations	abnormal cell morphology	electron microscopy	striatum			13			includes abnormal mitochondria, ER and nuclear envelope, accumulations of various vesicular organelles
51	HD	Ribchester	15579164	2004	R6/2	Transgenic (random)	HTT (1 kb of 5' UTR)	HTT exon1	150	(C57BL/6 x CBA)F1	N	Neuronal morphology alterations	abnormal neuromuscular junction morphology	immunohistochemistry, electron microscopy	spinal cord		skeletal muscle (motor neurons)	12	15		most abnormalities not seen until 15 weeks of age
52	HD	Stack	16127709	2005	R6/2	Transgenic (random)	HTT (1 kb of 5' UTR)	HTT exon1	150	(C57BL/6 x CBA)F1/J	N	Neuronal morphology alterations	axonal degeneration	electron microscopy	striatum			13
53	HD	Sadagurski	21926467	2011	R6/2	Transgenic (random)	HTT (1 kb of 5' UTR)	HTT exon1	120	(C57BL/6 x CBA)F1/J	N	Neuronal morphology alterations	cell degeneration	Fluoro-Jade staining	cerebral cortex			11			increased staining
54	HD	Klapstein	11731527	2001	R6/2	Transgenic (random)	HTT (1 kb of 5' UTR)	HTT exon1	150	(C57BL/6 x CBA)F1/J	N	Neuronal morphology alterations	cell size decrease	stereological measurement	cerebral cortex		pyramidal neurons				timepoints not clear
55	HD	Klapstein	11731527	2001	R6/2	Transgenic (random)	HTT (1 kb of 5' UTR)	HTT exon1	150	(C57BL/6 x CBA)F1/J	N	Neuronal morphology alterations	cell size decrease	stereological measurement	hippocampus		pyramidal neurons				timepoints not clear
56	HD	van der Burg	17920283	2008	R6/2	Transgenic (random)	HTT (1 kb of 5' UTR)	HTT exon1	170	C57BL/6J	N	Neuronal morphology alterations	cell size decrease	stereological measurement	hypothalamus			4	8		POMC+ neurons at Age I and MCH+, CART+ neurons at Age II
57	HD	Petersén	15525658	2005	R6/2	Transgenic (random)	HTT (1 kb of 5' UTR)	HTT exon1	150	(C57BL/6 x CBA)F1/J	N	Neuronal morphology alterations	cell size decrease	stereological measurement	hypothalamus		lateral	13			orexin neurons
58	HD	Ferrante	10844007	2000	R6/2	Transgenic (random)	HTT (1 kb of 5' UTR)	HTT exon1	150	(C57BL/6 x CBA)F1/J	N	Neuronal morphology alterations	cell size decrease	stereological measurement	striatum		medium spiny neurons	6	13	-59	% change at TII based on Stack et al., 2005 PMID:16127709
59	HD	Turmaine	10869421	2000	R6/2	Transgenic (random)	HTT (1 kb of 5' UTR)	HTT exon1	150	not specified	N	Neuronal morphology alterations	dark cell degeneration	electron microscopy	cerebellum		vermis (Purkinje cells)	14	17		no apoptosis observed
60	HD	Turmaine	10869421	2000	R6/2	Transgenic (random)	HTT (1 kb of 5' UTR)	HTT exon1	150	not specified	N	Neuronal morphology alterations	dark cell degeneration	electron microscopy	cerebral cortex		anterior cingulate (layers II-VI)	14	17		more prevalent in the right hemisphere; no apoptosis observed
61	HD	Petersén	15525658	2005	R6/2	Transgenic (random)	HTT (1 kb of 5' UTR)	HTT exon1	150	(C57BL/6 x CBA)F1/J	N	Neuronal morphology alterations	dark cell degeneration	electron microscopy	hypothalamus		lateral	12.5
62	HD	Turmaine	10869421	2000	R6/2	Transgenic (random)	HTT (1 kb of 5' UTR)	HTT exon1	150	not specified	N	Neuronal morphology alterations	dark cell degeneration	electron microscopy	striatum		dorsal (pericallosal)	14	17		no apoptosis observed
63	HD	Klapstein	11731527	2001	R6/2	Transgenic (random)	HTT (1 kb of 5' UTR)	HTT exon1	150	(C57BL/6 x CBA)F1/J	N	Neuronal morphology alterations	dendritic degeneration	histochemistry	cerebral cortex		pyramidal neurons	12	14		a decreased arborization, a reduction in the diameter
64	HD	Klapstein	11731527	2001	R6/2	Transgenic (random)	HTT (1 kb of 5' UTR)	HTT exon1	150	(C57BL/6 x CBA)F1/J	N	Neuronal morphology alterations	dendritic degeneration	histochemistry	hippocampus		pyramidal neurons	12	14		a decreased arborization, a reduction in the diameter
65	HD	Klapstein	11731527	2001	R6/2	Transgenic (random)	HTT (1 kb of 5' UTR)	HTT exon1	150	(C57BL/6 x CBA)F1/J	N	Neuronal morphology alterations	dendritic degeneration	histochemistry	striatum		medium spiny neurons	12	14		a decreased arborization, a reduction in the diameter of the dendritic field and shafts, the thin dendrites exhibited scattered varicosities along the shafts
66	HD	Klapstein	11731527	2001	R6/2	Transgenic (random)	HTT (1 kb of 5' UTR)	HTT exon1	150	(C57BL/6 x CBA)F1/J	N	Neuronal morphology alterations	spine density decrease	histochemistry	cerebral cortex		pyramidal neurons	12	14
67	HD	Klapstein	11731527	2001	R6/2	Transgenic (random)	HTT (1 kb of 5' UTR)	HTT exon1	150	(C57BL/6 x CBA)F1/J	N	Neuronal morphology alterations	spine density decrease	histochemistry	hippocampus		pyramidal neurons	12	14
68	HD	Klapstein	11731527	2001	R6/2	Transgenic (random)	HTT (1 kb of 5' UTR)	HTT exon1	150	(C57BL/6 x CBA)F1/J	N	Neuronal morphology alterations	spine density decrease	histochemistry	striatum		medium spiny neurons	12	14		2° - 5° dendrites
69	HD	Ribchester	15579164	2004	R6/2	Transgenic (random)	HTT (1 kb of 5' UTR)	HTT exon1	150	(C57BL/6 x CBA)F1	N	Neuronal physiology alterations	abnormal neuromuscular junction physiology	electrophysiology	spinal cord		skeletal muscle (motor neurons)	8	16		most abnormalities not seen until 15 weeks of age
70	HD	Mochel	21483838	2011	R6/2	Transgenic (random)	HTT (1 kb of 5' UTR)	HTT exon1	150	(C57BL/6 x CBA)F1/J	N	Neuronal physiology alterations	brain metabolites level alteration	HPLC, MRS	cerebral cortex			4	12		see also: Jenkins et al., 2000 PMID:16135087; Mochel et al., 2012 PMID:22123819; Rebec et al., 2002 PMID:11784814
71	HD	Mochel	21483838	2011	R6/2	Transgenic (random)	HTT (1 kb of 5' UTR)	HTT exon1	150	(C57BL/6 x CBA)F1/J	N	Neuronal physiology alterations	brain metabolites level alteration	HPLC	hippocampus			4	12		see also: Mochel et al., 2012 PMID:22123819
72	HD	Mochel	21483838	2011	R6/2	Transgenic (random)	HTT (1 kb of 5' UTR)	HTT exon1	150	(C57BL/6 x CBA)F1/J	N	Neuronal physiology alterations	brain metabolites level alteration	MRS, HPLC, in vivo microdialysis	striatum			4	12		see also: Jenkins et al., 2000 PMID:16135087; Mochel et al., 2012 PMID:22123819; Rebec et al., 2002 PMID:11784814; Hickey et al., 2002 PMID:12067237
73	HD	Hansson	11722611	2001	R6/2	Transgenic (random)	HTT (1 kb of 5' UTR)	HTT exon1	150	(C57BL/6 x CBA)F1/J	N	Neuronal physiology alterations	decreased susceptibility to neuronal excitotoxicity	Fluoro-Jade staining	striatum		medium spiny neurons	3	12	-100	QUIN - from 6-12 weeks complete resistance; at 8 weeks partial resistance to DA (-72% death rate) and 6-OHDA (-76%) (based on Petersén et al., 2001 PMID:11722604); malonate - 6-12 weeks (-83%) (Hansson et al., 2001 PMID:11520890)
74	HD	Cummings	19692612	2009	R6/2	Transgenic (random)	HTT (1 kb of 5' UTR)	HTT exon1	111	(C57BL/6 x CBA)F1/J	N	Neuronal physiology alterations	electrophysiology alteration	electrophysiology	cerebral cortex		prefrontal cortex	3	12		see also Walker et al., 2008 PMID:18768691
75	HD	Murphy	10864968	2000	R6/2	Transgenic (random)	HTT (1 kb of 5' UTR)	HTT exon1	150	(C57BL/6 x CBA)F1	N	Neuronal physiology alterations	electrophysiology alteration	electrophysiology	hippocampus		CA1 pyramidal neurons	12			synaptic transmission and plasticity
76	HD	Cepeda	12574425	2003	R6/2	Transgenic (random)	HTT (1 kb of 5' UTR)	HTT exon1	150	not specified	N	Neuronal physiology alterations	electrophysiology alteration	electrophysiology	striatum		medium spiny neurons	5	13		Age II based on Hansson et al., 2001 PMID:11722611; see also Levine et al., 1999 PMID:10533044, Klapstein et al., 2001 PMID:11731527, Starling et al., 2005 PMID:16211559
77	HD	Luthi-Carter	12165554	2002	R6/2	Transgenic (random)	HTT (1 kb of 5' UTR)	HTT exon1	150	(C57BL/6 x CBA)F1/J	N	Neuronal physiology alterations	gene expression alteration	microarrays, northern and western blotting	cerebellum			6	12
78	HD	Luthi-Carter	12165554	2002	R6/2	Transgenic (random)	HTT (1 kb of 5' UTR)	HTT exon1	150	(C57BL/6 x CBA)F1/J	N	Neuronal physiology alterations	gene expression alteration	microarrays, northern and western blotting	cerebral cortex			6	12		see also Sadagurski et al., 2011 PMID:21926467 (expression alterations of genes related to macroautophagy, mitochondrial function, oxidative stress protection)
79	HD	Kuhn	17519223	2007	R6/2	Transgenic (random)	HTT (1 kb of 5' UTR)	HTT exon1	150	(C57BL/6 x CBA)F1	N	Neuronal physiology alterations	gene expression alteration	microarrays, proteomics	striatum			2	12		Age I based on Zabel et al., 2009 PMID:19043139 (proteomics and mRNa profiling); see also: Luthi-Carter et al., 2000 PMID:10814708, Luthi-Carter et al., 2002 PMID:12165554, Thomas et al., 2011 PMID:21177255, Tang et al., 2011 PMID:21334439 (comparison with changes in R6/2 250-300Q mice)
80	HD	Levine	10533044	1999	R6/2	Transgenic (random)	HTT (1 kb of 5' UTR)	HTT exon1	150	(C57BL/6 x CBA)F1/J	N	Neuronal physiology alterations	increased cell swelling upon excitotoxic agent exposure	EAA agonists exposure	cerebral cortex			9	12		NMDA/AMPA/Kainate-induced cell swelling
81	HD	Levine	10533044	1999	R6/2	Transgenic (random)	HTT (1 kb of 5' UTR)	HTT exon1	150	(C57BL/6 x CBA)F1/J	N	Neuronal physiology alterations	increased cell swelling upon excitotoxic agent exposure	EAA agonists exposure	striatum		medium spiny neurons	9	12		NMDA-induced cell swelling
82	HD	Sadagurski	21926467	2011	R6/2	Transgenic (random)	HTT (1 kb of 5' UTR)	HTT exon1	120	(C57BL/6 x CBA)F1/J	N	Neuronal physiology alterations	mitochondrial abnormalities	oxidative energy balance assays	brain			11			oxidative damage - increased: ROS concentration, lipid peroxidation, nitrosylation, and carbonylation; decreased: aconitase level, ATP level, [NAD+]/[NADH] ratio, electron transport chain integrity
83	HD	Brustovetsky	15935052	2005	R6/2	Transgenic (random)	HTT (1 kb of 5' UTR)	HTT exon1	150	(C57BL/6 x CBA)F1/J	N	Neuronal physiology alterations	mitochondrial abnormalities	mitochondrial membrane potential and swelling measurement	striatum			8	12		decreased sensitivity to Ca2+-induced depolarization
84	HD	Mochel	21483838	2011	R6/2	Transgenic (random)	HTT (1 kb of 5' UTR)	HTT exon1	150	(C57BL/6 x CBA)F1/J	N	Neuronal physiology alterations	neurotransmitter level alteration	HPLC	cerebral cortex			4	14		see also: Jenkins et al., 2000 PMID:16135087
85	HD	Mochel	21483838	2011	R6/2	Transgenic (random)	HTT (1 kb of 5' UTR)	HTT exon1	150	(C57BL/6 x CBA)F1/J	N	Neuronal physiology alterations	neurotransmitter level alteration	HPLC	hippocampus			4	12
86	HD	Mochel	21483838	2011	R6/2	Transgenic (random)	HTT (1 kb of 5' UTR)	HTT exon1	150	(C57BL/6 x CBA)F1/J	N	Neuronal physiology alterations	neurotransmitter level alteration	immunohistochemistry, HPLC, in vivo microdialysis	striatum			4	14		see also: Johnson et al., 2006 PMID:16573654; Callahan and Abercrombie 2011 PMID:21811446; Ortiz et al., 2010 PMID:19929911; Ariano et al., 2002 PMID:12111832; Hickey et al., 2002 PMID:12067237
87	HD	Cha	9600992	1998	R6/2	Transgenic (random)	HTT (1 kb of 5' UTR)	HTT exon1	150	not specified	N	Neuronal physiology alterations	neurotransmitter receptors level alteration	receptor binding assay	cerebral cortex			12
88	HD	Cha	9600992	1998	R6/2	Transgenic (random)	HTT (1 kb of 5' UTR)	HTT exon1	150	not specified	N	Neuronal physiology alterations	neurotransmitter receptors level alteration	receptor binding assay, immunohistochemistry	striatum			8	12		see also: Ariano et al., 2002 PMID:12111832; Cepeda et al., 2001 PMID:11746372
89	HD	Stack	16127709	2005	R6/2	Transgenic (random)	HTT (1 kb of 5' UTR)	HTT exon1	150	(C57BL/6 x CBA)F1/J	N	polyQ protein aggregates	extranuclear aggregates	immunohistochemistry	cerebral cortex			4	13
90	HD	Helmlinger	12471061	2002	R6/2	Transgenic (random)	HTT (1 kb of 5' UTR)	HTT exon1	150	C57BL/6J	N	polyQ protein aggregates	extranuclear aggregates	immunohistochemistry	eye retina		IPL, OPL	10
91	HD	Stack	16127709	2005	R6/2	Transgenic (random)	HTT (1 kb of 5' UTR)	HTT exon1	150	(C57BL/6 x CBA)F1/J	N	polyQ protein aggregates	extranuclear aggregates	immunohistochemistry	hippocampus			4	13
92	HD	Stack	16127709	2005	R6/2	Transgenic (random)	HTT (1 kb of 5' UTR)	HTT exon1	150	(C57BL/6 x CBA)F1/J	N	polyQ protein aggregates	extranuclear aggregates	immunohistochemistry	striatum			4	13
93	HD	Woodman	17352931	2007	R6/2	Transgenic (random)	HTT (1 kb of 5' UTR)	HTT exon1	150	(C57BL/6 x CBA)F1/OlaHsd	N	polyQ protein aggregates	nuclear inclusions	immunohistochemistry	amygdala			12
94	HD	Woodman	17352931	2007	R6/2	Transgenic (random)	HTT (1 kb of 5' UTR)	HTT exon1	150	(C57BL/6 x CBA)F1/OlaHsd	N	polyQ protein aggregates	nuclear inclusions	immunohistochemistry	brainstem			12
95	HD	Woodman	17352931	2007	R6/2	Transgenic (random)	HTT (1 kb of 5' UTR)	HTT exon1	150	(C57BL/6 x CBA)F1/OlaHsd	N	polyQ protein aggregates	nuclear inclusions	immunohistochemistry	cerebellum		Purkinje cells, granule cells, molecular layer	12
96	HD	Stack	16127709	2005	R6/2	Transgenic (random)	HTT (1 kb of 5' UTR)	HTT exon1	150	(C57BL/6 x CBA)F1/J	N	polyQ protein aggregates	nuclear inclusions	immunohistochemistry	cerebral cortex		all layers; SS, CALB, PARV	1	13		P1; see also: Meade et al., 2002 PMID:12115678
97	HD	Shin	16365166	2005	R6/2	Transgenic (random)	HTT (1 kb of 5' UTR)	HTT exon1	150	not specified	N	polyQ protein aggregates	nuclear inclusions	immunohistochemistry	cerebral cortex		glia	4	12		smaller than in neurons
98	HD	Helmlinger	12471061	2002	R6/2	Transgenic (random)	HTT (1 kb of 5' UTR)	HTT exon1	150	C57BL/6J	N	polyQ protein aggregates	nuclear inclusions	immunohistochemistry	eye retina		ONL, INL, GCL	10
99	HD	Stack	16127709	2005	R6/2	Transgenic (random)	HTT (1 kb of 5' UTR)	HTT exon1	150	(C57BL/6 x CBA)F1/J	N	polyQ protein aggregates	nuclear inclusions	immunohistochemistry	hippocampus		CA1, CA2, CA3, CA4, DG	1	13		P1; CA1 and CA2 > CA3 and CA4
100	HD	Shin	16365166	2005	R6/2	Transgenic (random)	HTT (1 kb of 5' UTR)	HTT exon1	150	not specified	N	polyQ protein aggregates	nuclear inclusions	immunohistochemistry	hippocampus		glia	4	12		smaller than in neurons
101	HD	Petersén	15525658	2005	R6/2	Transgenic (random)	HTT (1 kb of 5' UTR)	HTT exon1	150	(C57BL/6 x CBA)F1/J	N	polyQ protein aggregates	nuclear inclusions	immunohistochemistry	hypothalamus		lateral	7.5	12.5		NeuN positive and orexin neurons
102	HD	Li	11606636	2001	R6/2	Transgenic (random)	HTT (1 kb of 5' UTR)	HTT exon1	150	(C57BL/6 x CBA)F1/J	N	polyQ protein aggregates	nuclear inclusions	immunohistochemistry	midbrain		substantia nigra pars reticulata	12
103	HD	Kohl	20836877	2010	R6/2	Transgenic (random)	HTT (1 kb of 5' UTR)	HTT exon1	150	(C57BL/6 x CBA)F1/J	N	polyQ protein aggregates	nuclear inclusions	immunohistochemistry	olfactory bulb		GCL, GLOM	9			calretinin-positive (GCL, GLOM) and TH-positive (GLOM) neurons; none in DCX-, GFAP-, EGF-receptor -positive cells
104	HD	Woodman	17352931	2007	R6/2	Transgenic (random)	HTT (1 kb of 5' UTR)	HTT exon1	150	(C57BL/6 x CBA)F1/OlaHsd	N	polyQ protein aggregates	nuclear inclusions	immunohistochemistry	pallidum		globus pallidus (LGP, MGP)	12
105	HD	Woodman	17352931	2007	R6/2	Transgenic (random)	HTT (1 kb of 5' UTR)	HTT exon1	150	(C57BL/6 x CBA)F1/OlaHsd	N	polyQ protein aggregates	nuclear inclusions	immunohistochemistry	pons		pontine nuclei	12
106	HD	Davies	9267033	1997	R6/2	Transgenic (random)	HTT (1 kb of 5' UTR)	HTT exon1	150	(C57BL/6 x CBA)F1	N	polyQ protein aggregates	nuclear inclusions	immunohistochemistry	spinal cord						timpeoints not clear
107	HD	Stack	16127709	2005	R6/2	Transgenic (random)	HTT (1 kb of 5' UTR)	HTT exon1	150	(C57BL/6 x CBA)F1/J	N	polyQ protein aggregates	nuclear inclusions	immunohistochemistry	striatum			1	13		P1; see also: Meade et al., 2002 PMID:12115678
108	HD	Shin	16365166	2005	R6/2	Transgenic (random)	HTT (1 kb of 5' UTR)	HTT exon1	150	not specified	N	polyQ protein aggregates	nuclear inclusions	immunohistochemistry	striatum		glia	4	12	53	smaller than in neurons
109	HD	Woodman	17352931	2007	R6/2	Transgenic (random)	HTT (1 kb of 5' UTR)	HTT exon1	150	(C57BL/6 x CBA)F1/OlaHsd	N	polyQ protein aggregates	nuclear inclusions	immunohistochemistry	thalamus			12
110	HD	Shin	16365166	2005	R6/2	Transgenic (random)	HTT (1 kb of 5' UTR)	HTT exon1	150	not specified	N	polyQ protein aggregates	nuclear inclusions	immunohistochemistry	white matter		glia	4	12		smaller than in neurons
111	HD	Abou-Sleymane	16434483	2006	R6/2	Transgenic (random)	HTT (1 kb of 5' UTR)	HTT exon1	150	C57BL/6J (N1);CBA/J	N	Retinopathy	gene expression alteration	microarrays, real-time qRT-PCR	eye retina			9
112	HD	Helmlinger	12471061	2002	R6/2	Transgenic (random)	HTT (1 kb of 5' UTR)	HTT exon1	150	C57BL/6J	N	Retinopathy	neuronal layer disorganization	histology, ophthalmoscopy	eye retina		ONL, ROS, RIS, OPL	10			irregular and 'wavy' shape of ONL; disorganization of segment layers (ROS and RIS); misplaced photoreceptor nuclei in OPL, ROS and RIS; ophthalmoscopy revealed white spots over the retina
113	HD	Helmlinger	12471061	2002	R6/2	Transgenic (random)	HTT (1 kb of 5' UTR)	HTT exon1	150	C57BL/6J	N	Retinopathy	neuronal layer thickness decrease	histology	eye retina		ROS, RIS	10
114	HD	Menalled	19464370	2009	R6/2	Transgenic (random)	HTT (1 kb of 5' UTR)	HTT exon1	136	(C57BL/6 x CBA)F1/J	N	Sensorimotor gating impairment	prepulse inhibition deficit	acoustic startle PPI test				8.5	14		Age I based on Carter et al., 1999 PMID:10191337; however, Menalled et al. did not observed significant difference at 8 weeks of age
115	HD	Benn	16183657	2005	R6/2	Transgenic (random)	HTT (1 kb of 5' UTR)	HTT exon1	150	not specified	C	Affective function alteration	aggressive behaviour decrease	observation				13	15
116	HD	File	9733972	1998	R6/2	Transgenic (random)	HTT (1 kb of 5' UTR)	HTT exon1	150	(C57BL/6 x CBA)F1	C	Affective function alteration	anxiety decrease	elevated plus-maze				6	12		not consistent with "anxiety decrease" syptom observed by Menalled et al., 2009 PMID:19464370; not excluded by Hickey et al., 2005 PMID:16137562 (light/dark choice test) and Lione et al., 1999 PMID:10575040 (contribution to visual cliff avoidance and two-choice swim tank tasks)
117	HD	Menalled	19464370	2009	R6/2	Transgenic (random)	HTT (1 kb of 5' UTR)	HTT exon1	136	(C57BL/6 x CBA)F1/J	C	Affective function alteration	anxiety increase	light/dark choice test				12	14		not consistent with "anxiety increase" syptom observed by File et al., 1999 PMID:9733972; also observed at 4.5-weeks of age in males by Hickey et al., 2005 PMID:16137562
118	HD	Lione	10575040	1999	R6/2	Transgenic (random)	HTT (1 kb of 5' UTR)	HTT exon1	150	(C57BL/6 x CBA)F1	C	Affective function alteration	thigmotaxis increase	Morris water maze (hidden platform)				5	7		indicates striatal dysfunction; Age I based on Lüesse et al., 2001 PMID: 11704263
119	HD	Bolivar	14674843	2003	R6/2	Transgenic (random)	HTT (1 kb of 5' UTR)	HTT exon1	150	(C57BL/6 x CBA)F1/J	C	Learning and memory impairment	associative learning deficit	fear conditioning				4	8		contextual memory (not in alteration and cued version of the task)
120	HD	Lione	10575040	1999	R6/2	Transgenic (random)	HTT (1 kb of 5' UTR)	HTT exon1	150	(C57BL/6 x CBA)F1	C	Learning and memory impairment	alternation learning deficit	T-maze alternation				5	9		see also Rudenko et al., 2009 PMID:19410605
121	HD	Lione	10575040	1999	R6/2	Transgenic (random)	HTT (1 kb of 5' UTR)	HTT exon1	150	(C57BL/6 x CBA)F1	C	Learning and memory impairment	discrimination learning deficit	two-choice swim tank, visual cliff avoidance				7	11		visual cliff from 8 weeks of age; however, better performance than wt mice in in black/white discrimination in T-maze after alternation learning
122	HD	Lione	10575040	1999	R6/2	Transgenic (random)	HTT (1 kb of 5' UTR)	HTT exon1	150	(C57BL/6 x CBA)F1	C	Learning and memory impairment	spatial learning and memory deficit	Morris water maze (hidden platform)				3.5	8.5		increased latency to escape and pathlenghts, searching strategy alteration; Age II based on Lüesse et al., 2001 PMID: 11704263
123	HD	Lione	10575040	1999	R6/2	Transgenic (random)	HTT (1 kb of 5' UTR)	HTT exon1	150	(C57BL/6 x CBA)F1	C	Learning and memory impairment	strategy shifting deficit	Morris water maze (hidden platform), two-choice swim tank				6.5	11.5		reversal learning
124	HD	She	21505144	2011	R6/2	Transgenic (random)	HTT (1 kb of 5' UTR)	HTT exon1	123	(C57BL/6 x CBA)F1/J	O	Abnormal respiration	oxygen consumption increase	indirect calorimetry				4	12	28	when normalized to lean body mass; at Age I - dark-phase consumption; light-phase from 8 weeks; % change for dark-phase consumption (for light-phase 12%)
125	HD	van der Burg	17920283	2008	R6/2	Transgenic (random)	HTT (1 kb of 5' UTR)	HTT exon1	170	C57BL/6J	O	Abnormal respiration	oxygen consumption increase	respirometer				6	12
126	HD	Phan	19124532	2009	R6/2	Transgenic (random)	HTT (1 kb of 5' UTR)	HTT exon1	150	(C57BL/6 x CBA)F1/J	O	Adipose tissue dysfunction	adipokines level decrease	ELISA, immunoassay		blood		6	9		adiponectine, leptin; females (males not analyzed)
127	HD	Phan	19124532	2009	R6/2	Transgenic (random)	HTT (1 kb of 5' UTR)	HTT exon1	150	(C57BL/6 x CBA)F1/J	O	Adipose tissue dysfunction	adipose tissue weight loss	weight measurement		white adipose tissue	fat pads (gonadal)	3			females (males not analyzed)
128	HD	Fain	11152662	2001	R6/2	Transgenic (random)	HTT (1 kb of 5' UTR)	HTT exon1	150	(C57BL/6 x CBA)F1/J	O	Adipose tissue dysfunction	cell morphology alteration	histology		white adipose tissue	fat pads (epididymal adipocytes)	12			cell diameter increase (+200%)
129	HD	Phan	19124532	2009	R6/2	Transgenic (random)	HTT (1 kb of 5' UTR)	HTT exon1	150	(C57BL/6 x CBA)F1/J	O	Adipose tissue dysfunction	gene expression alteration	microarrays		white adipose tissue	fat pads (gonadal, inguinal subcutaneous)	4	12
130	HD	Björkqvist	16613897	2006	R6/2	Transgenic (random)	HTT (1 kb of 5' UTR)	HTT exon1	150	(C57BL/6 x CBA)F1/J	O	Adipose tissue dysfunction	percent body fat increase	DEXA		adipose tissue	intra-abdominal fat	8	12		visceral fat mainly (enlarged fat pads)
131	HD	Weydt	17055784	2006	R6/2	Transgenic (random)	HTT (1 kb of 5' UTR)	HTT exon1	150	not specified	O	Body temperature alteration	adaptive thermogenesis defect	adaptive thermogenesis test				11
132	HD	Weydt	17055784	2006	R6/2	Transgenic (random)	HTT (1 kb of 5' UTR)	HTT exon1	150	not specified	O	Body temperature alteration	hypothermia	subcutaneous temperature measurement				10	12
133	HD	Stack	16127709	2005	R6/2	Transgenic (random)	HTT (1 kb of 5' UTR)	HTT exon1	150	(C57BL/6 x CBA)F1/J	O	Body weight change	body weight loss	weight measurement				9	15	-44
134	HD	van der Burg	17920283	2008	R6/2	Transgenic (random)	HTT (1 kb of 5' UTR)	HTT exon1	170	C57BL/6J	O	Body weight change	body weight loss	weight measurement				11	12.5	-33	from 9 weeks of age significantly decreased body weight gain per calories consumed
135	HD	Björkqvist	16613897	2006	R6/2	Transgenic (random)	HTT (1 kb of 5' UTR)	HTT exon1	150	(C57BL/6 x CBA)F1/J	O	Body weight change	lean body mass decrease	DEXA				8	12
136	HD	Mihm	17126554	2007	R6/2	Transgenic (random)	HTT (1 kb of 5' UTR)	HTT exon1	150	not specified	O	Organ pathology	abnormal cardiac function	echocardiography		heart		8	12
137	HD	Andreassen	12586550	2002	R6/2	Transgenic (random)	HTT (1 kb of 5' UTR)	HTT exon1	150	(C57BL/6 x CBA)F1/J	O	Diabetes mellitus	glucose tolerance decrease	glucose tolerance test		blood		8	12
138	HD	Andreassen	12586550	2002	R6/2	Transgenic (random)	HTT (1 kb of 5' UTR)	HTT exon1	150	(C57BL/6 x CBA)F1/J	O	Diabetes mellitus	hyperglycemia	blood analysis		blood		10	15		Age II - based on Lüesse et al, 2001 PMID:11704263; Lüesse reported that only 25,6% of mice developed diabetes with increased diurnal blood glucose levels; see also The R6/2 transgenic mouse model of Huntington’s disease develops diabetes due to deficient beta-cell mass and exocytosis et al., 2005 PMID:15649949
139	HD	Mangiarini	8898202	1996	R6/2	Transgenic (random)	HTT (1 kb of 5' UTR)	HTT exon1	150	(C57BL/6 x CBA)F1	O	Fertility	infertility	observation							females; not sterile - strain mantained by ovarian transplant hemizygote females x B6CBAF1/J males
140	HD	Sathasivam	10196370	1999	R6/2	Transgenic (random)	HTT (1 kb of 5' UTR)	HTT exon1	150	(C57BL/6 x CBA)F1/J	O	Fertility	reduced fertility	observation				8		-100	males; 50% males are sterile, the other half become definitely sterile at Age I
141	HD	Papalexi	16190907	2005	R6/2	Transgenic (random)	HTT (1 kb of 5' UTR)	HTT exon1	150	(C57BL/6 x CBA)F1/J	O	Fertility	testosterone level decrease	testosterone assays		testes	testes, serum	12		-97	% change – testicular testosterone
142	HD	Lin	21403395	2011	R6/2	Transgenic (random)	HTT (1 kb of 5' UTR)	HTT exon1	150	(C57BL/6 x CBA)F1/J	O	Hearing impairment	hearing deficit	ABR				7.5	10.5
143	HD	van der Burg	17920283	2008	R6/2	Transgenic (random)	HTT (1 kb of 5' UTR)	HTT exon1	170	C57BL/6J	O	Hormonal dysregulation	gastric hormones level decrease	RIA		stomach wall		12		-61	gastirc mucosa ghrelin level
144	HD	Pouladi	20097678	2010	R6/2	Transgenic (random)	HTT (1 kb of 5' UTR)	HTT exon1	115	not specified	O	Hormonal dysregulation	growth hormone pathway alteration	ELISA		blood		11		-26	decreased plasma IGF-1 level that could correspond with weight loss; possible effect of downregulation of endogenous full-lenght htt level
145	HD	Björkqvist	16613897	2006	R6/2	Transgenic (random)	HTT (1 kb of 5' UTR)	HTT exon1	150	(C57BL/6 x CBA)F1/J	O	Hormonal dysregulation	hypothalamic-pituitary-adrenal axis alteration	RIA	hypothalamus, pituitary gland	adrenal gland		5.5	12		corticosterne serum and urine level increase (+230% at Age II), ACTH serum level increase (+41% at Age II), CRH hypothalamic extract level decrease (-62% at Age II)
146	HD	Andreassen	12586550	2002	R6/2	Transgenic (random)	HTT (1 kb of 5' UTR)	HTT exon1	150	(C57BL/6 x CBA)F1/J	O	Hormonal dysregulation	pancreatic hormones level decrease	RIA, immunohistochemistry		pancreas		12			insulin, glucagon, somatostatin; also altered pancreatic gene expression; glucagon decrease not observed by Bjorkvist et al., 2005 PMID:15649949
147	HD	Björkqvist	16613897	2006	R6/2	Transgenic (random)	HTT (1 kb of 5' UTR)	HTT exon1	150	(C57BL/6 x CBA)F1/J	O	Hormonal dysregulation	pancreatic hormones level increase	RIA		pancreas		6	8		serum level; insulin
148	HD	Björkqvist	18625748	2008	R6/2	Transgenic (random)	HTT (1 kb of 5' UTR)	HTT exon1	150	(C57BL/6J x CBA)F1/OlaHsd	O	Immune system alteration	cytokine level increase	ELISA		blood	serum	12			IL-6, IL-10, IL-1β, and IL-12p70
149	HD	Stack	16127709	2005	R6/2	Transgenic (random)	HTT (1 kb of 5' UTR)	HTT exon1	150	(C57BL/6 x CBA)F1/J	O	Lifespan	decreased lifespan	observation				13	15		Age I - 10% death; Age II - 90% death
150	HD	Josefsen	20727971	2010	R6/2	Transgenic (random)	HTT (1 kb of 5' UTR)	HTT exon1	130	(C57BL/6 x CBA)F1/J	O	Metabolism alteration	gluconeogenesis impairment	lactate challenge, enzyme assay, real-time qRT-PCR		liver
151	HD	Björkqvist	16613897	2006	R6/2	Transgenic (random)	HTT (1 kb of 5' UTR)	HTT exon1	150	(C57BL/6 x CBA)F1/J	O	Metabolism alteration	increased sodium blood level	blood analysis		blood		12		13
152	HD	She	21505144	2011	R6/2	Transgenic (random)	HTT (1 kb of 5' UTR)	HTT exon1	123	(C57BL/6 x CBA)F1/J	O	Metabolism alteration	respiratory quotient decrease	indirect calorimetry				8		-9	dark phase
153	HD	Mochel	22123819	2012	R6/2	Transgenic (random)	HTT (1 kb of 5' UTR)	HTT exon1	113	(C57BL/6 x CBA)F1/J	O	Metabolism alteration	food intake increase	automated activity cage				8	12
154	HD	Wood	18395613	2008	R6/2	Transgenic (random)	HTT (1 kb of 5' UTR)	HTT exon1	168	(C57BL/6 x CBA)F1/J	O	Metabolism alteration	water intake increase	water intake measurement				8	12.5		mice not diabetic at this time; Age I based on Rudenko et al., 2009 PMID:19410605
155	HD	Ribchester	15579164	2004	R6/2	Transgenic (random)	HTT (1 kb of 5' UTR)	HTT exon1	150	(C57BL/6 x CBA)F1	O	Muscle abnormalities	fiber type ratio change	morphometry		skeletal muscle	peroneal, soleus, EDL, FDB, quadriceps	8	16		altered proportion of type I and type II fibers; see also Sathasivam et al., 1999 PMID:10196370
156	HD	Strand	15888475	2005	R6/2	Transgenic (random)	HTT (1 kb of 5' UTR)	HTT exon1	150	(C57BL/6 x CBA)F1	O	Muscle abnormalities	gene expression alteration	microarrays, northern blotting, real-time RT-PCr, western blotting		skeletal muscle		11	15		see She et al., 2011 PMID:21505144 for elevated expression and activation of mTOR, Akt, caspase and autophagy pathways; ;see also: Luthi-Carter et al., 2002 PMID:12165554
157	HD	Ribchester	15579164	2004	R6/2	Transgenic (random)	HTT (1 kb of 5' UTR)	HTT exon1	150	(C57BL/6 x CBA)F1	O	Muscle abnormalities	muscle atrophy	morphometry		skeletal muscle	peroneal, soleus, EDL, FDB, quadriceps	8	16		fiber diameter decrease; no evidence of myopathy; see also Sathasivam et al., 1999 PMID:10196370
158	HD	Sathasivam	10196370	1999	R6/2	Transgenic (random)	HTT (1 kb of 5' UTR)	HTT exon1	150	(C57BL/6 x CBA)F1/J	O	Muscle abnormalities	muscle weight loss	weight measurement		skeletal muscle	quadriceps, soleus	6	12	-58	% change for quadriceps; soleus - -53%
159	HD	She	21505144	2011	R6/2	Transgenic (random)	HTT (1 kb of 5' UTR)	HTT exon1	123	(C57BL/6 x CBA)F1/J	O	Muscle abnormalities	muscle metabolism alteration	protein synthesis and degradation assays, wetern blotting, caspase assays		skeletal muscle, urine		12			activation of UPS, autophagy and apoptosis pathways; increased protein synthesis, mitochondrial dysfunction
160	HD	She	21505144	2011	R6/2	Transgenic (random)	HTT (1 kb of 5' UTR)	HTT exon1	123	(C57BL/6 x CBA)F1/J	O	Muscle abnormalities	apoptosis increase	TUNEL, electron microscopy		skeletal muscle		8	12		activation of UPS, autophagy and apoptosis pathways; increased protein synthesis, mitochondrial dysfunction
161	HD	Petersén	15525658	2005	R6/2	Transgenic (random)	HTT (1 kb of 5' UTR)	HTT exon1	150	(C57BL/6 x CBA)F1/J	O	Narcolepsy	narcoleptic episodes	observation, EEG/EMG				7.5	12.5
162	HD	Björkqvist	16613897	2006	R6/2	Transgenic (random)	HTT (1 kb of 5' UTR)	HTT exon1	150	(C57BL/6 x CBA)F1/J	O	Organ pathology	bone mineral density decrease	DEXA		bones		8	12
163	HD	Björkqvist	15649949	2005	R6/2	Transgenic (random)	HTT (1 kb of 5' UTR)	HTT exon1	150	(C57BL/6 x CBA)F1/J	O	Organ pathology	cell loss	electron and light microscopy		pancreas	β islet cells	12			no signs of apoptosis or necrosis
164	HD	van der Burg	17920283	2008	R6/2	Transgenic (random)	HTT (1 kb of 5' UTR)	HTT exon1	170	C57BL/6J	O	Organ pathology	cell loss	immunohistochemistry		stomach wall	ghrelin-positive cells	12		-48
165	HD	Björkqvist	15649949	2005	R6/2	Transgenic (random)	HTT (1 kb of 5' UTR)	HTT exon1	150	(C57BL/6 x CBA)F1/J	O	Organ pathology	cell morphology alteration	electron microscopy		pancreas	β islet cells	12			loss of insulin-containing secretory granules
166	HD	Björkqvist	15649949	2005	R6/2	Transgenic (random)	HTT (1 kb of 5' UTR)	HTT exon1	150	(C57BL/6 x CBA)F1/J	O	Organ pathology	cell physiology alteration	electrophysiology		pancreas	β islet cells	12			exocytosis impairment
167	HD	Björkqvist	15649949	2005	R6/2	Transgenic (random)	HTT (1 kb of 5' UTR)	HTT exon1	150	(C57BL/6 x CBA)F1/J	O	Organ pathology	cell proliferation rate decrease	BrdU staining		pancreas	β islet cells	7		-86
168	HD	Mihm	17126554	2007	R6/2	Transgenic (random)	HTT (1 kb of 5' UTR)	HTT exon1	150	not specified	O	Organ pathology	mitochondrial abnormalities	electron microscopy		heart		12			mitochondria shape change
169	HD	Björkqvist	16613897	2006	R6/2	Transgenic (random)	HTT (1 kb of 5' UTR)	HTT exon1	150	(C57BL/6 x CBA)F1/J	O	Organ pathology	organ enlargement	weight measurement		adrenal gland		12		37
170	HD	Björkqvist	16613897	2006	R6/2	Transgenic (random)	HTT (1 kb of 5' UTR)	HTT exon1	150	(C57BL/6 x CBA)F1/J	O	Organ pathology	organ morphology alteration	stereological measurement; histochemistry		adrenal gland	cortex (zona fasciculata and reticularis)	7	12		cortex enlargement; at Age II fusion of the layers (indicates ACTH overstimulation)
171	HD	Mihm	17126554	2007	R6/2	Transgenic (random)	HTT (1 kb of 5' UTR)	HTT exon1	150	not specified	O	Organ pathology	organ morphology alteration	stereological measurement, immunohistochemistry		heart	LV chamber	12			LV chamber dilation
172	HD	Mangiarini	8898202	1996	R6/2	Transgenic (random)	HTT (1 kb of 5' UTR)	HTT exon1	150	(C57BL/6 x CBA)F1	O	Organ pathology	organ morphology alteration	autopsy		reproductive organs					females: miniscule ovaries and a hair-like uterus; males: small testes, seminal ducts, and coagulating glands
173	HD	Björkqvist	16613897	2006	R6/2	Transgenic (random)	HTT (1 kb of 5' UTR)	HTT exon1	150	(C57BL/6 x CBA)F1/J	O	Organ pathology	organ morphology alteration	stereological measurement, immunohistochemistry	pituitary gland		intermediate lobe	12			42% enlargement and increase in ACTH-immunoreactive cells
174	HD	Sathasivam	10196370	1999	R6/2	Transgenic (random)	HTT (1 kb of 5' UTR)	HTT exon1	150	(C57BL/6 x CBA)F1/J	O	Organ pathology	organ shrinkage	weight measurement		heart		6	12	-45
175	HD	Sathasivam	10196370	1999	R6/2	Transgenic (random)	HTT (1 kb of 5' UTR)	HTT exon1	150	(C57BL/6 x CBA)F1/J	O	Organ pathology	organ shrinkage	weight measurement		kidneys		4	12	-50
176	HD	Sathasivam	10196370	1999	R6/2	Transgenic (random)	HTT (1 kb of 5' UTR)	HTT exon1	150	(C57BL/6 x CBA)F1/J	O	Organ pathology	organ shrinkage	weight measurement		liver		8	12	-25
177	HD	Sathasivam	10196370	1999	R6/2	Transgenic (random)	HTT (1 kb of 5' UTR)	HTT exon1	150	(C57BL/6 x CBA)F1/J	O	Organ pathology	organ shrinkage	weight measurement		testes		4	12	-85
178	HD	Benn	16183657	2005	R6/2	Transgenic (random)	HTT (1 kb of 5' UTR)	HTT exon1	150	not specified	O	Posture abnormalities	kyphosis	observation				13	15
179	HD	Mihm	17126554	2007	R6/2	Transgenic (random)	HTT (1 kb of 5' UTR)	HTT exon1	150	not specified	O	polyQ protein aggregates	extranuclear aggregates	immunohistochemistry		heart	cardiac muscle fibers	12			mitochondrial localization of inclusions
180	HD	Sathasivam	10196370	1999	R6/2	Transgenic (random)	HTT (1 kb of 5' UTR)	HTT exon1	150	(C57BL/6 x CBA)F1/J	O	polyQ protein aggregates	nuclear inclusions	immunohistochemistry		adrenal gland	medulla, zona glomerulosa/fasciculate	6	14
181	HD	Sathasivam	10196370	1999	R6/2	Transgenic (random)	HTT (1 kb of 5' UTR)	HTT exon1	150	(C57BL/6 x CBA)F1/J	O	polyQ protein aggregates	nuclear inclusions	immunohistochemistry		duodenum	submucosal plexus, myenteric plexus	14
182	HD	Sathasivam	10196370	1999	R6/2	Transgenic (random)	HTT (1 kb of 5' UTR)	HTT exon1	150	(C57BL/6 x CBA)F1/J	O	polyQ protein aggregates	nuclear inclusions	immunohistochemistry		heart	cardiac muscle fibers	14
183	HD	Lin	21403395	2011	R6/2	Transgenic (random)	HTT (1 kb of 5' UTR)	HTT exon1	150	(C57BL/6 x CBA)F1/J	O	polyQ protein aggregates	nuclear inclusions	immunohistochemistry		inner ear	cochlea (organ of Corti, spiral ganglion)	10.5
184	HD	Sathasivam	10196370	1999	R6/2	Transgenic (random)	HTT (1 kb of 5' UTR)	HTT exon1	150	(C57BL/6 x CBA)F1/J	O	polyQ protein aggregates	nuclear inclusions	immunohistochemistry		kidneys	tubule/duct epithelial cells, interstitial cells, glomerular cells	6	14
185	HD	Sathasivam	10196370	1999	R6/2	Transgenic (random)	HTT (1 kb of 5' UTR)	HTT exon1	150	(C57BL/6 x CBA)F1/J	O	polyQ protein aggregates	nuclear inclusions	immunohistochemistry		liver	hepatocytes	6	14
186	HD	Sathasivam	10196370	1999	R6/2	Transgenic (random)	HTT (1 kb of 5' UTR)	HTT exon1	150	(C57BL/6 x CBA)F1/J	O	polyQ protein aggregates	nuclear inclusions	immunohistochemistry		pancreas	endocrine (islets of Langerhans), exocrine (acinar tissue)	6	14
187	HD	Sathasivam	10196370	1999	R6/2	Transgenic (random)	HTT (1 kb of 5' UTR)	HTT exon1	150	(C57BL/6 x CBA)F1/J	O	polyQ protein aggregates	nuclear inclusions	immunohistochemistry		skeletal muscle	quadriceps muscle fibers	6	14
188	HD	Sathasivam	10196370	1999	R6/2	Transgenic (random)	HTT (1 kb of 5' UTR)	HTT exon1	150	(C57BL/6 x CBA)F1/J	O	polyQ protein aggregates	nuclear inclusions	immunohistochemistry		stomach wall	mucosal glands, submucosal plexus, myenteric plexus, serosal ganglia, smooth muscle fibres	14
189	HD	Morton	19130884	2009	R6/2	Transgenic (random)	HTT (1 kb of 5' UTR)	HTT exon1	150	(C57BL/6 x CBA)F1	O	SHIRPA change	SHIRPA index increase	SHIRPA				6	12
190	HD	Morton	19130884	2009	R6/2 200-249	Transgenic (random)	HTT (1 kb of 5' UTR)	HTT exon1	224	(C57BL/6 x CBA)F1	M	Balance and coordination alterations	rotarod impairment	rotarod				6	12
191	HD	Cummings	22072510	2012	R6/2 200-249	Transgenic (random)	HTT (1 kb of 5' UTR)	HTT exon1	214	(C57BL/6 x CBA)F1/J	M	Clasping behaviour	clasping	tail suspension test				9	14	45	% change - % of mice that clasped at Age II
192	HD	Morton	19130884	2009	R6/2 200-249	Transgenic (random)	HTT (1 kb of 5' UTR)	HTT exon1	224	(C57BL/6 x CBA)F1	M	Muscle strenght impairment	grip strength decrease	wire maneuver				18
193	HD	Cummings	22072510	2012	R6/2 200-249	Transgenic (random)	HTT (1 kb of 5' UTR)	HTT exon1	214	(C57BL/6 x CBA)F1/J	M	Seizures	evoked seizures	observation				6			tonic-clonic seizures evoked by PTX injection (only males tested)
194	HD	Gibson	16197510	2005	R6/2 200-249	Transgenic (random)	HTT (1 kb of 5' UTR)	HTT exon1	243	(C57BL/6 x CBA)F1	N	Neuronal physiology alterations	electrophysiology alteration	electrophysiology	hippocampus			4	19		mossy fibre (MF) LTP reduction
195	HD	Cummings	22072510	2012	R6/2 200-249	Transgenic (random)	HTT (1 kb of 5' UTR)	HTT exon1	214	(C57BL/6 x CBA)F1/J	N	Neuronal physiology alterations	electrophysiology alteration	electrophysiology	striatum			6	12		Age I delayed when directly compared to R6/2 mice
196	HD	Kuhn	17519223	2007	R6/2 200-249	Transgenic (random)	HTT (1 kb of 5' UTR)	HTT exon1	209	(C57BL/6 x CBA)F1	N	Neuronal physiology alterations	gene expression alteration	microarrays	striatum			6
197	HD	Morton	19130884	2009	R6/2 200-249	Transgenic (random)	HTT (1 kb of 5' UTR)	HTT exon1	224	(C57BL/6 x CBA)F1	N	polyQ protein aggregates	extranuclear aggregates	immunohistochemistry	cerebral cortex			8	12		large aggregates observed in >300 mice are rare
198	HD	Morton	19130884	2009	R6/2 200-249	Transgenic (random)	HTT (1 kb of 5' UTR)	HTT exon1	224	(C57BL/6 x CBA)F1	N	polyQ protein aggregates	extranuclear aggregates	immunohistochemistry	hippocampus			8	12		large aggregates observed in >300 mice are rare
199	HD	Morton	19130884	2009	R6/2 200-249	Transgenic (random)	HTT (1 kb of 5' UTR)	HTT exon1	224	(C57BL/6 x CBA)F1	N	polyQ protein aggregates	extranuclear aggregates	immunohistochemistry	striatum			8	12		large aggregates observed in >300 mice are rare
200	HD	Morton	19130884	2009	R6/2 200-249	Transgenic (random)	HTT (1 kb of 5' UTR)	HTT exon1	224	(C57BL/6 x CBA)F1	N	polyQ protein aggregates	nuclear inclusions	immunohistochemistry	cerebral cortex			8	12
201	HD	Morton	19130884	2009	R6/2 200-249	Transgenic (random)	HTT (1 kb of 5' UTR)	HTT exon1	224	(C57BL/6 x CBA)F1	N	polyQ protein aggregates	nuclear inclusions	immunohistochemistry	hippocampus		CA1, CA3, DG	8	12
202	HD	Morton	19130884	2009	R6/2 200-249	Transgenic (random)	HTT (1 kb of 5' UTR)	HTT exon1	224	(C57BL/6 x CBA)F1	N	polyQ protein aggregates	nuclear inclusions	immunohistochemistry	striatum			8	12
203	HD	Pallier	17634381	2007	R6/2 200-249	Transgenic (random)	HTT (1 kb of 5' UTR)	HTT exon1	245	(C57BL/6 x CBA)F1	O	Circadian rhythm alteration	abnormal day-night activity pattern	activity monitor				11	15		followed by circadian rhytm genes expression alteration in SCN; see also Morton et al., 2005 PMID:15634777
204	HD	Cummings	22072510	2012	R6/2 200-249	Transgenic (random)	HTT (1 kb of 5' UTR)	HTT exon1	214	(C57BL/6 x CBA)F1/J	O	Body weight change	body weight loss	weight measurement				9	14
205	HD	Morton	19130884	2009	R6/2 200-249	Transgenic (random)	HTT (1 kb of 5' UTR)	HTT exon1	224	(C57BL/6 x CBA)F1	O	Fertility	infertility	observation							females
206	HD	Morton	19130884	2009	R6/2 200-249	Transgenic (random)	HTT (1 kb of 5' UTR)	HTT exon1	224	(C57BL/6 x CBA)F1	O	Lifespan	decreased lifespan	observation				18	21		Age I - 10% death; Age II - 90% death; also slowered body weight loss
207	HD	Moffitt	19956633	2009	R6/2 200-249	Transgenic (random)	HTT (1 kb of 5' UTR)	HTT exon1	213	(C57BL/6 x CBA)F1/OlaHsd	O	polyQ protein aggregates	nuclear inclusions	immunohistochemistry		adrenal gland	medulla, zona glomerulosa/fasciculate	12			abundant - medulla; moderate - else
208	HD	Moffitt	19956633	2009	R6/2 200-249	Transgenic (random)	HTT (1 kb of 5' UTR)	HTT exon1	213	(C57BL/6 x CBA)F1/OlaHsd	O	polyQ protein aggregates	nuclear inclusions	immunohistochemistry		brown adipose tissue	adipocytes	12			moderate
209	HD	Moffitt	19956633	2009	R6/2 200-249	Transgenic (random)	HTT (1 kb of 5' UTR)	HTT exon1	213	(C57BL/6 x CBA)F1/OlaHsd	O	polyQ protein aggregates	nuclear inclusions	immunohistochemistry		coagulating gland	glandular epithelium	12			moderate
210	HD	Moffitt	19956633	2009	R6/2 200-249	Transgenic (random)	HTT (1 kb of 5' UTR)	HTT exon1	213	(C57BL/6 x CBA)F1/OlaHsd	O	polyQ protein aggregates	nuclear inclusions	immunohistochemistry		duodenum	submucosal plexus, myenteric plexus	12			moderate
211	HD	Moffitt	19956633	2009	R6/2 200-249	Transgenic (random)	HTT (1 kb of 5' UTR)	HTT exon1	213	(C57BL/6 x CBA)F1/OlaHsd	O	polyQ protein aggregates	nuclear inclusions	immunohistochemistry		kidneys	tubule/duct epithelial cells, interstitial cells	12			moderate; sparse in glomerular cells
212	HD	Moffitt	19956633	2009	R6/2 200-249	Transgenic (random)	HTT (1 kb of 5' UTR)	HTT exon1	213	(C57BL/6 x CBA)F1/OlaHsd	O	polyQ protein aggregates	nuclear inclusions	immunohistochemistry		liver	hepatocytes	12			moderate
213	HD	Moffitt	19956633	2009	R6/2 200-249	Transgenic (random)	HTT (1 kb of 5' UTR)	HTT exon1	213	(C57BL/6 x CBA)F1/OlaHsd	O	polyQ protein aggregates	nuclear inclusions	immunohistochemistry		pancreas	endocrine (islets of Langerhans)	12			abundant; sparse in exocrine (acinar tissue)
214	HD	Moffitt	19956633	2009	R6/2 200-249	Transgenic (random)	HTT (1 kb of 5' UTR)	HTT exon1	213	(C57BL/6 x CBA)F1/OlaHsd	O	polyQ protein aggregates	nuclear inclusions	immunohistochemistry		rectum	submucosal plexus, myenteric plexus	12			moderate; sparse in smooth muscle fibers
215	HD	Moffitt	19956633	2009	R6/2 200-249	Transgenic (random)	HTT (1 kb of 5' UTR)	HTT exon1	213	(C57BL/6 x CBA)F1/OlaHsd	O	polyQ protein aggregates	nuclear inclusions	immunohistochemistry		seminal vesicle	glandular epithelium	12			moderate
216	HD	Moffitt	19956633	2009	R6/2 200-249	Transgenic (random)	HTT (1 kb of 5' UTR)	HTT exon1	213	(C57BL/6 x CBA)F1/OlaHsd	O	polyQ protein aggregates	nuclear inclusions	immunohistochemistry		skeletal muscle	quadriceps muscle fibers	12			moderate
217	HD	Moffitt	19956633	2009	R6/2 200-249	Transgenic (random)	HTT (1 kb of 5' UTR)	HTT exon1	213	(C57BL/6 x CBA)F1/OlaHsd	O	polyQ protein aggregates	nuclear inclusions	immunohistochemistry		stomach wall	mucosal glands, submucosal plexus, myenteric plexus, serosal ganglia	12			moderate; sparse in smooth muscle fibers
218	HD	Morton	19130884	2009	R6/2 200-249	Transgenic (random)	HTT (1 kb of 5' UTR)	HTT exon1	224	(C57BL/6 x CBA)F1	O	SHIRPA change	SHIRPA index increase	SHIRPA				18
219	HD	Pallier	17634381	2007	R6/2 200-249	Transgenic (random)	HTT (1 kb of 5' UTR)	HTT exon1	245	(C57BL/6 x CBA)F1	C	Learning and memory impairment	discrimination learning deficit	two-choice swim tank				12			visual discrimination
220	HD	Pallier	17634381	2007	R6/2 200-249	Transgenic (random)	HTT (1 kb of 5' UTR)	HTT exon1	245	(C57BL/6 x CBA)F1	C	Learning and memory impairment	strategy shifting deficit	two-choice swim tank				12			reversal learning
221	HD	Menalled	19464370	2009	R6/2 250-299	Transgenic (random)	HTT (1 kb of 5' UTR)	HTT exon1	260	C57BL/6J	M	Abnormal sensorimotor response	acoustic startle response reduction	acoustic startle PPI test				6	14		significant only at Age I and Age II (not between)
222	HD	Menalled	19464370	2009	R6/2 250-299	Transgenic (random)	HTT (1 kb of 5' UTR)	HTT exon1	260	C57BL/6J	M	Balance and coordination alterations	rotarod impairment	rotarod				8	14
223	HD	Morton	19130884	2009	R6/2 250-299	Transgenic (random)	HTT (1 kb of 5' UTR)	HTT exon1	255	(C57BL/6 x CBA)F1	M	Balance and coordination alterations	rotarod impairment	rotarod				12	20		not tested at 8 weeks of age
224	HD	Wood	18395613	2008	R6/2 250-299	Transgenic (random)	HTT (1 kb of 5' UTR)	HTT exon1	267	(C57BL/6 x CBA)F1	M	Clasping behaviour	clasping	tail suspension test				12	20		hindlimb
225	HD	Menalled	19464370	2009	R6/2 250-299	Transgenic (random)	HTT (1 kb of 5' UTR)	HTT exon1	260	C57BL/6J	M	Gait alteration	abnormal gait	footprint analysis				6	14		narrower base; at Age II - shorter splay; no differences in stride lenght
226	HD	Menalled	19464370	2009	R6/2 250-299	Transgenic (random)	HTT (1 kb of 5' UTR)	HTT exon1	260	C57BL/6J	M	Locomotor impairment	motor and exploratory activity decrease	open field (both phases)				6	14		dark phase (30 min period); for light phase Age I - females 6 and males 8; van der Burg et al., 2008 PMID:17929283 did not observed in 7-18 week old mice change in total time spent moving (24-h period)
227	HD	van der Burg	17920283	2008	R6/2 250-299	Transgenic (random)	HTT (1 kb of 5' UTR)	HTT exon1	260	C57BL/6J	M	Locomotor impairment	time spent eating increase	activity monitor				10	18		during 24 hours
228	HD	Menalled	19464370	2009	R6/2 250-299	Transgenic (random)	HTT (1 kb of 5' UTR)	HTT exon1	260	C57BL/6J	M	Locomotor impairment	rearing rate decrease	open field (light phase)				12	14
229	HD	Wood	18395613	2008	R6/2 250-299	Transgenic (random)	HTT (1 kb of 5' UTR)	HTT exon1	267	(C57BL/6 x CBA)F1	M	Locomotor impairment	stereotypic hindlimb grooming behavior	observation				12	20
230	HD	Morton	15787692	2005	R6/2 250-299	Transgenic (random)	HTT (1 kb of 5' UTR)	HTT exon1	250	(C57BL/6 x CBA)F1	M	Locomotor impairment	swimming speed decrease	Morris water maze				9
231	HD	Menalled	19464370	2009	R6/2 250-299	Transgenic (random)	HTT (1 kb of 5' UTR)	HTT exon1	260	C57BL/6J	M	Muscle strenght impairment	grip strength decrease	grip strenght meter				14
232	HD	Morton	19130884	2009	R6/2 250-299	Transgenic (random)	HTT (1 kb of 5' UTR)	HTT exon1	255	(C57BL/6 x CBA)F1	M	Muscle strenght impairment	grip strength decrease	wire maneuver				18
233	HD	Wood	18395613	2008	R6/2 250-299	Transgenic (random)	HTT (1 kb of 5' UTR)	HTT exon1	267	(C57BL/6 x CBA)F1	N	Neuronal loss	cell loss	immunohistochemistry	hypothalamus			8	12		vasopressin-positive neurons
234	HD	Wade	18062944	2008	R6/2 250-299	Transgenic (random)	HTT (1 kb of 5' UTR)	HTT exon1	259	(C57BL/6 x CBA)F1	N	Neuronal morphology alterations	axonal degeneration	electron and confocal microscopy		peripheral nervous system	sciatic nerves	10			axoplasm diameter decrease (-15,5%), increased number of degenerating myelinated axons per nerve; lower packing density
235	HD	Wood	18395613	2008	R6/2 250-299	Transgenic (random)	HTT (1 kb of 5' UTR)	HTT exon1	267	(C57BL/6 x CBA)F1	N	Neuronal morphology alterations	cell size decrease	immunohistochemistry	hypothalamus			12			vasopressin-positive neurons
236	HD	Tang	21334439	2011	R6/2 250-299	Transgenic (random)	HTT (1 kb of 5' UTR)	HTT exon1	296	(C57BL/6 x CBA)F1	N	Neuronal physiology alterations	gene expression alteration	microarrays, real-time RT-PCR	striatum			22			different changes when compared to R6/2 150Q
237	HD	Morton	19130884	2009	R6/2 250-299	Transgenic (random)	HTT (1 kb of 5' UTR)	HTT exon1	255	(C57BL/6 x CBA)F1	N	polyQ protein aggregates	extranuclear aggregates	immunohistochemistry	cerebral cortex			12	20		large aggregates observed in >300 mice are rare
238	HD	Morton	19130884	2009	R6/2 250-299	Transgenic (random)	HTT (1 kb of 5' UTR)	HTT exon1	255	(C57BL/6 x CBA)F1	N	polyQ protein aggregates	extranuclear aggregates	immunohistochemistry	hippocampus		CA1, CA3, DG	12	20		large aggregates observed in >300 mice are rare
239	HD	Morton	19130884	2009	R6/2 250-299	Transgenic (random)	HTT (1 kb of 5' UTR)	HTT exon1	255	(C57BL/6 x CBA)F1	N	polyQ protein aggregates	extranuclear aggregates	immunohistochemistry	striatum			12	20		large aggregates observed in >300 mice are rare
240	HD	Morton	19130884	2009	R6/2 250-299	Transgenic (random)	HTT (1 kb of 5' UTR)	HTT exon1	255	(C57BL/6 x CBA)F1	N	polyQ protein aggregates	nuclear inclusions	immunohistochemistry	cerebral cortex			12	20
241	HD	Morton	19130884	2009	R6/2 250-299	Transgenic (random)	HTT (1 kb of 5' UTR)	HTT exon1	255	(C57BL/6 x CBA)F1	N	polyQ protein aggregates	nuclear inclusions	immunohistochemistry	hippocampus		CA1, CA3, DG	12	20
242	HD	Morton	19130884	2009	R6/2 250-299	Transgenic (random)	HTT (1 kb of 5' UTR)	HTT exon1	255	(C57BL/6 x CBA)F1	N	polyQ protein aggregates	nuclear inclusions	immunohistochemistry	striatum			12	22		Age II based on Tang et al., 2011 PMID:21334439; smaller than in R6/2 150Q mice and less frequent than extranculear aggregates
243	HD	Menalled	19464370	2009	R6/2 250-299	Transgenic (random)	HTT (1 kb of 5' UTR)	HTT exon1	260	C57BL/6J	N	Sensorimotor gating impairment	prepulse inhibition deficit	acoustic startle PPI test				14			more pronounced in females
244	HD	Menalled	19464370	2009	R6/2 250-299	Transgenic (random)	HTT (1 kb of 5' UTR)	HTT exon1	260	C57BL/6J	C	Affective function alteration	anxiety increase	light/dark choice test				14
245	HD	Morton	15787692	2005	R6/2 250-299	Transgenic (random)	HTT (1 kb of 5' UTR)	HTT exon1	250	(C57BL/6 x CBA)F1	C	Affective function alteration	thigmotaxis increase	Morris water maze (hidden platform)				10	11.5
246	HD	Morton	15787692	2005	R6/2 250-299	Transgenic (random)	HTT (1 kb of 5' UTR)	HTT exon1	250	(C57BL/6 x CBA)F1	C	Learning and memory impairment	alternation learning deficit	T-maze alternation				6	10
247	HD	Ciamei	18069020	2008	R6/2 250-299	Transgenic (random)	HTT (1 kb of 5' UTR)	HTT exon1	280	(C57BL/6 x CBA)F1	C	Learning and memory impairment	associative learning deficit	inhibitory and active avoidance conditioning, conditioned taste aversion				8	12		striatal-dependent avoidance learning deficit; when hippocampus is involved (inhibitory avoidance and social transmission of food preference) mice do not show learning deficit, however deficits in flexibility of response to graded stimuli (food flavour concentration in olfactory acuity test and number of footshocks in inhibitory avoidance test) which involves amygdala (its basolateral nucleus - B…
248	HD	Morton	15787692	2005	R6/2 250-299	Transgenic (random)	HTT (1 kb of 5' UTR)	HTT exon1	250	(C57BL/6 x CBA)F1	C	Learning and memory impairment	spatial learning and memory deficit	Morris water maze (hidden platform)				10	11.5		see also Ciamei et al., 2009 PMID:19524696 for deeper hippocampal and striatal memory systems characterization
249	HD	Morton	16990806	2006	R6/2 250-299	Transgenic (random)	HTT (1 kb of 5' UTR)	HTT exon1	250	(C57BL/6 x CBA)F1	C	Learning and memory impairment	strategy shifting deficit	two-choice swim tank, two-choice visual discrimination; social transmission of food preference (shifted reinforcement trial)				8	16		Age I based on Ciamei et al., 2008 PMID:18069020; rigidity in preservance of previously learned preference (dificulty to learn new discrimination); involvement of ventro-medial prefrontal cortex (vmPFC)
250	HD	Goodman	18284928	2008	R6/2 250-299	Transgenic (random)	HTT (1 kb of 5' UTR)	HTT exon1	263	(C57BL/6 x CBA)F1/Crl	O	Abnormal respiration	oxygen consumption increase	indirect calorimetry				14		25
251	HD	Menalled	19464370	2009	R6/2 250-299	Transgenic (random)	HTT (1 kb of 5' UTR)	HTT exon1	260	C57BL/6J	O	Body weight change	body weight loss	weight measurement				9	20		from Age I in males, females from 10 weeks; Age II based on van der Burg et al., 2008 PMID:17920283
252	HD	Goodman	18284928	2008	R6/2 250-299	Transgenic (random)	HTT (1 kb of 5' UTR)	HTT exon1	263	(C57BL/6 x CBA)F1/Crl	O	Body weight change	lean body mass decrease	DEXA				14		-9
253	HD	Kudo	21184755	2011	R6/2 250-299	Transgenic (random)	HTT (1 kb of 5' UTR)	HTT exon1	250	C57BL/6J	O	Circadian rhythm alteration	abnormal day-night activity pattern	activity monitor				9	12
254	HD	Wood	18395613	2008	R6/2 250-299	Transgenic (random)	HTT (1 kb of 5' UTR)	HTT exon1	267	(C57BL/6 x CBA)F1	O	Diabetes mellitus	glycosuria	urinal glucose measurement		urine		18
255	HD	Wood	18395613	2008	R6/2 250-299	Transgenic (random)	HTT (1 kb of 5' UTR)	HTT exon1	267	(C57BL/6 x CBA)F1	O	Hormonal dysregulation	hypothalamic-pituitary-adrenal axis alteration	RIA	hypothalamus			18			vasopressin urine level increase
256	HD	Morton	19130884	2009	R6/2 250-299	Transgenic (random)	HTT (1 kb of 5' UTR)	HTT exon1	255	(C57BL/6 x CBA)F1	O	Lifespan	decreased lifespan	observation				21.5	25		Age I - 10% death; Age II - 90% death; females are fertile; see also Dragatsis et al., 2009 PMID:19027857; similiar data for mice in congenic C57BL/6J background (Menalled et al., 2009 PMID:19130884)
257	HD	Goodman	18284928	2008	R6/2 250-299	Transgenic (random)	HTT (1 kb of 5' UTR)	HTT exon1	263	(C57BL/6 x CBA)F1/Crl	O	Metabolism alteration	energy expenditure increase	indirect calorimetry				14		17
258	HD	Wood	18395613	2008	R6/2 250-299	Transgenic (random)	HTT (1 kb of 5' UTR)	HTT exon1	267	(C57BL/6 x CBA)F1	O	Metabolism alteration	urine osmolality increase	osmolality measurement				18
259	HD	Wood	18395613	2008	R6/2 250-299	Transgenic (random)	HTT (1 kb of 5' UTR)	HTT exon1	267	(C57BL/6 x CBA)F1	O	Metabolism alteration	water intake increase	water intake measurement				10	20
260	HD	Goodman	18284928	2008	R6/2 250-299	Transgenic (random)	HTT (1 kb of 5' UTR)	HTT exon1	263	(C57BL/6 x CBA)F1/Crl	O	Muscle abnormalities	muscle weight loss	weight measurement		skeletal muscle	gastrocnemius	8	14	-20
261	HD	Goodman	18284928	2008	R6/2 250-299	Transgenic (random)	HTT (1 kb of 5' UTR)	HTT exon1	263	(C57BL/6 x CBA)F1/Crl	O	Organ pathology	organ enlargement	weight measurement		liver		14		15
262	HD	Morton	19130884	2009	R6/2 250-299	Transgenic (random)	HTT (1 kb of 5' UTR)	HTT exon1	255	(C57BL/6 x CBA)F1	O	SHIRPA change	SHIRPA index increase	SHIRPA				18
263	HD	Cummings	22072510	2012	R6/2 300-349	Transgenic (random)	HTT (1 kb of 5' UTR)	HTT exon1	315	(C57BL/6 x CBA)F1	M	Balance and coordination alterations	rotarod impairment	rotarod				9	50		Age II based on Morton et al., 2009 PMID:19130884 (in this article the deficit was not observed until 20 weeks)
264	HD	Morton	19130884	2009	R6/2 300-349	Transgenic (random)	HTT (1 kb of 5' UTR)	HTT exon1	312	(C57BL/6 x CBA)F1	M	Muscle strenght impairment	grip strength decrease	wire maneuver				30	40
265	HD	Thomas	21177255	2011	R6/2 300-349	Transgenic (random)	HTT (1 kb of 5' UTR)	HTT exon1	300	not specified	N	Neuronal physiology alterations	gene expression alteration	microarray	striatum			22
266	HD	Cummings	22072510	2012	R6/2 300-349	Transgenic (random)	HTT (1 kb of 5' UTR)	HTT exon1	315	(C57BL/6 x CBA)F1/J	N	Neuronal physiology alterations	electrophysiology alteration	electrophysiology	striatum			6	12		Age I delayed when directly compared to R6/2 mice
267	HD	Morton	19130884	2009	R6/2 300-349	Transgenic (random)	HTT (1 kb of 5' UTR)	HTT exon1	312	(C57BL/6 x CBA)F1	N	polyQ protein aggregates	extranuclear aggregates	immunohistochemistry, electron microscopy	cerebral cortex			12			large prolate ('rugby ball'-shaped) spheroids
268	HD	Morton	19130884	2009	R6/2 300-349	Transgenic (random)	HTT (1 kb of 5' UTR)	HTT exon1	312	(C57BL/6 x CBA)F1	N	polyQ protein aggregates	extranuclear aggregates	immunohistochemistry, electron microscopy	hippocampus		CA1, CA3, DG	12			large prolate ('rugby ball'-shaped) spheroids
269	HD	Morton	19130884	2009	R6/2 300-349	Transgenic (random)	HTT (1 kb of 5' UTR)	HTT exon1	312	(C57BL/6 x CBA)F1	N	polyQ protein aggregates	extranuclear aggregates	immunohistochemistry, electron microscopy	striatum			12	17		large prolate ('rugby ball'-shaped) spheroids; Age II based on Cummings et al., 2012 PMID:22072510
270	HD	Morton	19130884	2009	R6/2 300-349	Transgenic (random)	HTT (1 kb of 5' UTR)	HTT exon1	312	(C57BL/6 x CBA)F1	N	polyQ protein aggregates	nuclear inclusions	immunohistochemistry	cerebral cortex			12			much less frequent and smaller than in 150-300 mice
271	HD	Morton	19130884	2009	R6/2 300-349	Transgenic (random)	HTT (1 kb of 5' UTR)	HTT exon1	312	(C57BL/6 x CBA)F1	N	polyQ protein aggregates	nuclear inclusions	immunohistochemistry	hippocampus		CA1, CA3, DG	12			much less frequent and smaller than in 150-300 mice
272	HD	Morton	19130884	2009	R6/2 300-349	Transgenic (random)	HTT (1 kb of 5' UTR)	HTT exon1	312	(C57BL/6 x CBA)F1	N	polyQ protein aggregates	nuclear inclusions	immunohistochemistry	striatum			12	17		much less frequent and smaller than in 150-300 mice; Age II based on Cummings et al., 2012 PMID:22072510
273	HD	Cummings	22072510	2012	R6/2 200-249	Transgenic (random)	HTT (1 kb of 5' UTR)	HTT exon1	315	(C57BL/6 x CBA)F1/J	O	Body weight change	body weight loss	weight measurement				9	14		from 11 weeks of age weighed more than mice with <250 reapeats
274	HD	Morton	19130884	2009	R6/2 300-349	Transgenic (random)	HTT (1 kb of 5' UTR)	HTT exon1	312	(C57BL/6 x CBA)F1	O	Lifespan	decreased lifespan	observation				26	38.5		Age I - 10% death; Age II - 90% death; also slowered body weight loss; females are fertile; see also Dragatsis et al., 2009 PMID:19027857
275	HD	Morton	19130884	2009	R6/2 300-349	Transgenic (random)	HTT (1 kb of 5' UTR)	HTT exon1	312	(C57BL/6 x CBA)F1	O	SHIRPA change	SHIRPA index increase	SHIRPA				30	50
276	HD	Morton	19130884	2009	R6/2 350-399	Transgenic (random)	HTT (1 kb of 5' UTR)	HTT exon1	360	(C57BL/6 x CBA)F1	M	Balance and coordination alterations	rotarod impairment	rotarod				20	50
277	HD	Morton	19130884	2009	R6/2 350-399	Transgenic (random)	HTT (1 kb of 5' UTR)	HTT exon1	360	(C57BL/6 x CBA)F1	M	Muscle strenght impairment	grip strength decrease	wire maneuver				30	40
278	HD	Morton	19130884	2009	R6/2 350-399	Transgenic (random)	HTT (1 kb of 5' UTR)	HTT exon1	360	(C57BL/6 x CBA)F1	N	polyQ protein aggregates	extranuclear aggregates	immunohistochemistry, electron microscopy	cerebral cortex			24	41		large prolate ('rugby ball'-shaped) spheroids
279	HD	Morton	19130884	2009	R6/2 350-399	Transgenic (random)	HTT (1 kb of 5' UTR)	HTT exon1	360	(C57BL/6 x CBA)F1	N	polyQ protein aggregates	extranuclear aggregates	immunohistochemistry, electron microscopy	hippocampus		CA1, CA3, DG	24	41		large prolate ('rugby ball'-shaped) spheroids
280	HD	Morton	19130884	2009	R6/2 350-399	Transgenic (random)	HTT (1 kb of 5' UTR)	HTT exon1	360	(C57BL/6 x CBA)F1	N	polyQ protein aggregates	extranuclear aggregates	immunohistochemistry, electron microscopy	striatum			24	41		large prolate ('rugby ball'-shaped) spheroids
281	HD	Morton	19130884	2009	R6/2 350-399	Transgenic (random)	HTT (1 kb of 5' UTR)	HTT exon1	360	(C57BL/6 x CBA)F1	N	polyQ protein aggregates	nuclear inclusions	immunohistochemistry	cerebral cortex			24	41		much less frequent and smaller than in 150-300 mice
282	HD	Morton	19130884	2009	R6/2 350-399	Transgenic (random)	HTT (1 kb of 5' UTR)	HTT exon1	360	(C57BL/6 x CBA)F1	N	polyQ protein aggregates	nuclear inclusions	immunohistochemistry	hippocampus		CA1, CA3, DG	24	41		much less frequent and smaller than in 150-300 mice
283	HD	Morton	19130884	2009	R6/2 350-399	Transgenic (random)	HTT (1 kb of 5' UTR)	HTT exon1	360	(C57BL/6 x CBA)F1	N	polyQ protein aggregates	nuclear inclusions	immunohistochemistry	striatum			24	41		much less frequent and smaller than in 150-300 mice
284	HD	Morton	19130884	2009	R6/2 350-399	Transgenic (random)	HTT (1 kb of 5' UTR)	HTT exon1	360	(C57BL/6 x CBA)F1	O	Lifespan	decreased lifespan	observation				37	58		Age I - 10% death; Age II - 90% death; also slowered body weight loss; females are fertile; see also Dragatsis et al., 2009 PMID:19027857
285	HD	Morton	19130884	2009	R6/2 350-399	Transgenic (random)	HTT (1 kb of 5' UTR)	HTT exon1	360	(C57BL/6 x CBA)F1	O	SHIRPA change	SHIRPA index increase	SHIRPA				30	50
286	HD	Morton	19130884	2009	R6/2 >400	Transgenic (random)	HTT (1 kb of 5' UTR)	HTT exon1	416	(C57BL/6 x CBA)F1	M	Balance and coordination alterations	rotarod impairment	rotarod				50
287	HD	Morton	19130884	2009	R6/2 >400	Transgenic (random)	HTT (1 kb of 5' UTR)	HTT exon1	416	(C57BL/6 x CBA)F1	N	Neuronal loss	apoptosis increase	electron microscopy	cerebral cortex			35			"dark cell death, necrotic neurons, mitochondrial abnormalities, dystrophic neurites"
288	HD	Morton	19130884	2009	R6/2 >400	Transgenic (random)	HTT (1 kb of 5' UTR)	HTT exon1	416	(C57BL/6 x CBA)F1	N	Neuronal loss	apoptosis increase	electron microscopy	striatum			35			"dark cell death, necrotic neurons, mitochondrial abnormalities, dystrophic neurites"
289	HD	Morton	19130884	2009	R6/2 >400	Transgenic (random)	HTT (1 kb of 5' UTR)	HTT exon1	416	(C57BL/6 x CBA)F1	N	Neuronal morphology alterations	dark cell degeneration	electron microscopy	cerebral cortex			35
290	HD	Morton	19130884	2009	R6/2 >400	Transgenic (random)	HTT (1 kb of 5' UTR)	HTT exon1	416	(C57BL/6 x CBA)F1	N	Neuronal morphology alterations	dark cell degeneration	electron microscopy	striatum			35
291	HD	Morton	19130884	2009	R6/2 >400	Transgenic (random)	HTT (1 kb of 5' UTR)	HTT exon1	416	(C57BL/6 x CBA)F1	N	polyQ protein aggregates	extranuclear aggregates	immunohistochemistry, electron microscopy	cerebral cortex			48	84		large prolate ('rugby ball'-shaped) spheroids
292	HD	Morton	19130884	2009	R6/2 >400	Transgenic (random)	HTT (1 kb of 5' UTR)	HTT exon1	416	(C57BL/6 x CBA)F1	N	polyQ protein aggregates	extranuclear aggregates	immunohistochemistry, electron microscopy	hippocampus		CA1, CA3, DG	48	84		large prolate ('rugby ball'-shaped) spheroids
293	HD	Morton	19130884	2009	R6/2 >400	Transgenic (random)	HTT (1 kb of 5' UTR)	HTT exon1	416	(C57BL/6 x CBA)F1	N	polyQ protein aggregates	extranuclear aggregates	immunohistochemistry, electron microscopy	striatum			48	84		large prolate ('rugby ball'-shaped) spheroids
294	HD	Morton	19130884	2009	R6/2 >400	Transgenic (random)	HTT (1 kb of 5' UTR)	HTT exon1	416	(C57BL/6 x CBA)F1	N	polyQ protein aggregates	nuclear inclusions	immunohistochemistry	cerebral cortex			48	84		much less frequent and smaller than in 150-300 mice
295	HD	Morton	19130884	2009	R6/2 >400	Transgenic (random)	HTT (1 kb of 5' UTR)	HTT exon1	416	(C57BL/6 x CBA)F1	N	polyQ protein aggregates	nuclear inclusions	immunohistochemistry	hippocampus		CA1, CA3, DG	48	84		much less frequent and smaller than in 150-300 mice
296	HD	Morton	19130884	2009	R6/2 >400	Transgenic (random)	HTT (1 kb of 5' UTR)	HTT exon1	416	(C57BL/6 x CBA)F1	N	polyQ protein aggregates	nuclear inclusions	immunohistochemistry	striatum			48	84		much less frequent and smaller than in 150-300 mice
297	HD	Morton	19130884	2009	R6/2 >400	Transgenic (random)	HTT (1 kb of 5' UTR)	HTT exon1	416	(C57BL/6 x CBA)F1	O	Lifespan	decreased lifespan	observation				54	73		Age I - 10% death; Age II - 90% death; also slowered body weight loss; females are fertile
298	HD	Morton	19130884	2009	R6/2 >400	Transgenic (random)	HTT (1 kb of 5' UTR)	HTT exon1	416	(C57BL/6 x CBA)F1	O	SHIRPA change	SHIRPA index increase	SHIRPA				30	50
299	HD	Brooks	21272613	2011	R6/1	Transgenic (random)	HTT (1 kb of 5' UTR)	HTT exon1	124	C57BL/6J	M	Abnormal sensorimotor response	acoustic startle response reduction	acoustic startle PPI test				9	30		not observed at 17-28 weeks by Hodges et al., 2008 PMID:17696994 (C57BL/6J x CBA/Ca)F1/OlaHsd background)
300	HD	Brooks	21272613	2011	R6/1	Transgenic (random)	HTT (1 kb of 5' UTR)	HTT exon1	124	C57BL/6J	M	Balance and coordination alterations	beam walk impairment	beam walking				9	30		increased latency to cross (13 weeks), turn latency, number of hindlimb and forelimb (13 weeks) slips
301	HD	Brooks	21272613	2011	R6/1	Transgenic (random)	HTT (1 kb of 5' UTR)	HTT exon1	124	C57BL/6J	M	Balance and coordination alterations	rotarod impairment	rotarod				9	30	-31
302	HD	Hansson	11722611	2001	R6/1	Transgenic (random)	HTT (1 kb of 5' UTR)	HTT exon1	115	(C57BL/6 x CBA)F1/J	M	Balance and coordination alterations	rotarod impairment	rotarod				8	36	-91
303	HD	van Dellen	10783874	2000	R6/1	Transgenic (random)	HTT (1 kb of 5' UTR)	HTT exon1	115	not specified	M	Balance and coordination alterations	sensorimotor performance decrease	horizontal rod test				9
304	HD	Naver	14643771	2003	R6/1	Transgenic (random)	HTT (1 kb of 5' UTR)	HTT exon1	115	(C57BL/6 x CBA)F1/J/Bom	M	Clasping behaviour	clasping	tail suspension test				16	36	60	Age I - 20% of mice with phenotype; % change - % of mice with phenotype at Age II
305	HD	Denny	20731757	2010	R6/1	Transgenic (random)	HTT (1 kb of 5' UTR)	HTT exon1	115	(C57BL/6 x CBA)F1/J	M	Gait alteration	abnormal gait	footprint analysis				26			decreased stride lenght, increased overlap
306	HD	Hansson	10411943	1999	R6/1	Transgenic (random)	HTT (1 kb of 5' UTR)	HTT exon1	115	CBA	M	Locomotor impairment	grooming activity decrease	observation				26
307	HD	Hodges	17696994	2008	R6/1	Transgenic (random)	HTT (1 kb of 5' UTR)	HTT exon1	126	(C57BL/6J x CBA/Ca)F1/OlaHsd	M	Locomotor impairment	motor and exploratory activity decrease	open field (light phase)				18	27		locomotor activity and novel object exploration (from 22 weeks), no differences in 24-h activity
308	HD	Bolivar	15044061	2004	R6/1	Transgenic (random)	HTT (1 kb of 5' UTR)	HTT exon1	115	(C57BL/6 x CBA)F1/J	M	Locomotor impairment	motor and exploratory activity decrease	open field (light phase)				6	14		not observed by Mazarakis et al., 2005 PMID:15788762 (genetic background not determined)
309	HD	Bolivar	15044061	2004	R6/1	Transgenic (random)	HTT (1 kb of 5' UTR)	HTT exon1	115	(C57BL/6 x CBA)F1/J	M	Locomotor impairment	motor and exploratory activity increase	open field (light phase)				4
310	HD	Hansson	11722611	2001	R6/1	Transgenic (random)	HTT (1 kb of 5' UTR)	HTT exon1	115	(C57BL/6 x CBA)F1/J	M	Seizures	evoked seizures	observation				18	32		AMPA injection-induced (at Age I) and QUIN injection-induced ( at Age II) death-causing epileptic seizures; also handling-induced (from 18 weeks of age) seizures ( Mangiarini et al., 1996 PMID:8898202)
311	HD	Mangiarini	8898202	1996	R6/1	Transgenic (random)	HTT (1 kb of 5' UTR)	HTT exon1	115	(C57BL/6 x CBA)F1	M	Tremor	tremor	observation				26
312	HD	Lazic	17400200	2007	R6/1	Transgenic (random)	HTT (1 kb of 5' UTR)	HTT exon1	115	CBA	N	Brain morphology alteration	brain volume decrease	stereological measurement	cerebral cortex			15		-7
313	HD	van Dellen	11117485	2000	R6/1	Transgenic (random)	HTT (1 kb of 5' UTR)	HTT exon1	115	CBA	N	Brain morphology alteration	brain volume decrease	stereological measurement	striatum			15	22	-24	Age I based on Lazic et al., 2007 PMID:17400200
314	HD	Bayram-Weston	21801812	2011	R6/1	Transgenic (random)	HTT (1 kb of 5' UTR)	HTT exon1	124	C57BL/6J (N1);CBA/J	N	Brain morphology alteration	brain volume decrease	stereological measurement	striatum			9	48	-31
315	HD	Walker	21455316	2011	R6/1	Transgenic (random)	HTT (1 kb of 5' UTR)	HTT exon1	115	(C57BL/6 x CBA)F1/J	N	Brain morphology alteration	brain weight loss	weight measurement	brain			22	30	-29
316	HD	Lazic	17400200	2007	R6/1	Transgenic (random)	HTT (1 kb of 5' UTR)	HTT exon1	115	CBA	N	Brain morphology alteration	brain weight loss	weight measurement	brain			15		-11.5
317	HD	Denny	20731757	2010	R6/1	Transgenic (random)	HTT (1 kb of 5' UTR)	HTT exon1	115	(C57BL/6 x CBA)F1/J	N	Brain morphology alteration	brain weight loss	weight measurement	cerebellum			30	35	-17
318	HD	Bayram-Weston	21801812	2011	R6/1	Transgenic (random)	HTT (1 kb of 5' UTR)	HTT exon1	124	C57BL/6J (N1);CBA/J	N	Glial abnormalities	reactive gliosis	immunohistochemistry	cerebral cortex			17	26		GFAP staining
319	HD	Walker	21455316	2011	R6/1	Transgenic (random)	HTT (1 kb of 5' UTR)	HTT exon1	115	(C57BL/6 x CBA)F1/J	N	Neurogenesis impairment	latent stem cell population increase	in vitro neurosphere assay	hippocampus			30	33	320	% change - increase in number of generated neurospheres per hippocampus
320	HD	Walker	21455316	2011	R6/1	Transgenic (random)	HTT (1 kb of 5' UTR)	HTT exon1	115	(C57BL/6 x CBA)F1/J	N	Neurogenesis impairment	cell proliferation rate decrease	BrdU staining, immunohistochemistry	hippocampus		DG	33			BRrdU (-69%)and DXC staining (-97%)
321	HD	Lazic	16623840	2006	R6/1	Transgenic (random)	HTT (1 kb of 5' UTR)	HTT exon1	115	CBA	N	Neurogenesis impairment	cell proliferation rate decrease	BrdU staining, immunohistochemistry	hippocampus		DG	10	25		BRrdU (-31%) and DXC staining (-66%); also decreased survival of these cells; also (based on Lazic et al., 2007 PMID:17400200) loss of PSA-NCAM positive cells - sugested synaptic plasticity impairment
322	HD	Lazic	17400200	2007	R6/1	Transgenic (random)	HTT (1 kb of 5' UTR)	HTT exon1	115	CBA	N	Neurogenesis impairment	cell proliferation rate decrease	immunohistochemistry	piriform cortex			15			DCX positive neurons; Age I not clear; also loss of PSA-NCAM positive cells - sugested synaptic plasticity impairment)
323	HD	Bayram-Weston	21801812	2011	R6/1	Transgenic (random)	HTT (1 kb of 5' UTR)	HTT exon1	124	C57BL/6J (N1);CBA/J	N	Neuronal loss	cell loss	stereological measurement	striatum			17	48	-21	cresyl violet staining
324	HD	Denny	20731757	2010	R6/1	Transgenic (random)	HTT (1 kb of 5' UTR)	HTT exon1	115	(C57BL/6 x CBA)F1/J	N	Neuronal loss	cell loss	stereological measurement	cerebellum		Purkinje cells	30	35	-38
325	HD	Denny	20731757	2010	R6/1	Transgenic (random)	HTT (1 kb of 5' UTR)	HTT exon1	115	(C57BL/6 x CBA)F1/J	N	Neuronal morphology alterations	abnormal cell morphology	histochemistry	cerebellum		Purkinje cells	30	35		irregulary shaped nuclei
326	HD	Lazic	16623840	2006	R6/1	Transgenic (random)	HTT (1 kb of 5' UTR)	HTT exon1	115	CBA	N	Neuronal morphology alterations	abnormal cell morphology	immunohistochemistry	hippocampus		DG	10	25		DXC positive neurons; smaller and irregular somas, decreased neurite lenght and migration rate from subrganular zone to granular cell layer
327	HD	Bayram-Weston	21801812	2011	R6/1	Transgenic (random)	HTT (1 kb of 5' UTR)	HTT exon1	124	C57BL/6J (N1);CBA/J	N	Neuronal morphology alterations	abnormal cell morphology	electron microscopy	striatum			6.5	30		necrotic neurons
328	HD	Iannicola	10899961	2000	R6/1	Transgenic (random)	HTT (1 kb of 5' UTR)	HTT exon1	115	not specified	N	Neuronal morphology alterations	dark cell degeneration	electron microscopy, stereological measurement	striatum			22	30
329	HD	Denny	20731757	2010	R6/1	Transgenic (random)	HTT (1 kb of 5' UTR)	HTT exon1	115	(C57BL/6 x CBA)F1/J	N	Neuronal morphology alterations	dark cell degeneration	electron microscopy, stereological measurement	striatum			22	30
330	HD	Spires	15147313	2004	R6/1	Transgenic (random)	HTT (1 kb of 5' UTR)	HTT exon1	115	CBA	N	Neuronal morphology alterations	dendritic degeneration	stereological measurement	cerebral cortex		anterior cingulate (pyramidal neurons)	39			spines per soma number decrease (-74%), spine lenght decrease (mushroom and thin spines of apical and basal dendrites), spine branching decrease (only baal dendrites)
331	HD	Spires	15147313	2004	R6/1	Transgenic (random)	HTT (1 kb of 5' UTR)	HTT exon1	115	CBA	N	Neuronal morphology alterations	dendritic degeneration	stereological measurement	striatum		dorsal (medium spiny neurons)	39			spines per soma number decrease (-98%); spine lenght decrease (mushroom and thin spines only)
332	HD	Petersén	12460553	2002	R6/1	Transgenic (random)	HTT (1 kb of 5' UTR)	HTT exon1	115	(C57BL/6 x CBA)F1/J	N	Neuronal morphology alterations	cell size decrease	immunohistochemistry	midbrain		substantia nigra	16			TH-positive neurons (after malonate injection)
333	HD	Spires	15147313	2004	R6/1	Transgenic (random)	HTT (1 kb of 5' UTR)	HTT exon1	115	CBA	N	Neuronal morphology alterations	spine density decrease	stereological measurement	cerebral cortex		anterior cingulate (pyramidal neurons)	39			apical and basal dendrites
334	HD	Spires	15147313	2004	R6/1	Transgenic (random)	HTT (1 kb of 5' UTR)	HTT exon1	115	CBA	N	Neuronal morphology alterations	spine density decrease	stereological measurement	striatum		dorsal (medium spiny neurons)	39
335	HD	Renoir	21760962	2011	R6/1	Transgenic (random)	HTT (1 kb of 5' UTR)	HTT exon1	115	(C57BL/6 x CBA)F1/J	N	Neuronal physiology alterations	brain metabolites level alteration	HPLC	hippocampus			8			5-HIAA tissue level decrease
336	HD	Renoir	21760962	2011	R6/1	Transgenic (random)	HTT (1 kb of 5' UTR)	HTT exon1	115	(C57BL/6 x CBA)F1/J	N	Neuronal physiology alterations	brain metabolites level alteration	HPLC	cerebral cortex			8			5-HIAA tissue level decrease
337	HD	Renoir	21760962	2011	R6/1	Transgenic (random)	HTT (1 kb of 5' UTR)	HTT exon1	115	(C57BL/6 x CBA)F1/J	N	Neuronal physiology alterations	brain metabolites level alteration	HPLC	striatum			8			5-HIAA tissue level decrease
338	HD	van Dellen	11117485	2000	R6/1	Transgenic (random)	HTT (1 kb of 5' UTR)	HTT exon1	115	CBA	N	Neuronal physiology alterations	brain metabolites level alteration	MRS, HPLC	striatum			22			decrease: NAA (-26%)
339	HD	Hansson	11722611	2001	R6/1	Transgenic (random)	HTT (1 kb of 5' UTR)	HTT exon1	115	(C57BL/6 x CBA)F1/J	N	Neuronal physiology alterations	decreased susceptibility to neuronal excitotoxicity	EAA agonists injection, Fluoro-Jade staining	hippocampus		CA1-3, DG	16		-100	QUIN - complete resistance (CA1-3)/-65% death rate (DG)
340	HD	Petersén	12460553	2002	R6/1	Transgenic (random)	HTT (1 kb of 5' UTR)	HTT exon1	115	(C57BL/6 x CBA)F1/J	N	Neuronal physiology alterations	decreased susceptibility to neuronal excitotoxicity	Fluoro-Jade staining, stereological measurement	midbrain		substantia nigra	16			malonate
341	HD	Hansson	11722611	2001	R6/1	Transgenic (random)	HTT (1 kb of 5' UTR)	HTT exon1	115	(C57BL/6 x CBA)F1/J	N	Neuronal physiology alterations	decreased susceptibility to neuronal excitotoxicity	Fluoro-Jade staining	striatum		medium spiny neurons	8	36	-100	QUIN - from 18 weeks complete resistance; NMDA - at 18 weeks -98% cell death ; DA – at 16 weeks -79% (based on Petersén et al., 2001 PMID:11722604); malonate - 18 weeks (-70%) (Hansson et al., 2001 PMID:11520890)
342	HD	Cummings	16905556	2006	R6/1	Transgenic (random)	HTT (1 kb of 5' UTR)	HTT exon1	115	(C57BL/6 x CBA)F1	N	Neuronal physiology alterations	electrophysiology alteration	electrophysiology	cerebral cortex		perirhinal cortex (layers II/III; V/VI), motor cortex	9	39		perihrinal cortex - synaptic plasticity and transmission (dopaminergic signalling dysfunction); for motor cortex data (14-18 weeks) see Cayzac et al., 2011 PMID:21576479
343	HD	Milnerwood	16600988	2006	R6/1	Transgenic (random)	HTT (1 kb of 5' UTR)	HTT exon1	115	(C57BL/6 x CBA)F1	N	Neuronal physiology alterations	electrophysiology alteration	electrophysiology	hippocampus			9	35		synaptic plasticity (from Age I) and transmission (Age II) impairment
344	HD	Cayzac	21576479	2011	R6/1	Transgenic (random)	HTT (1 kb of 5' UTR)	HTT exon1	120	(C57BL/6 x CBA)F1	N	Neuronal physiology alterations	electrophysiology alteration	electrophysiology	striatum		MSNs	14	18		changes in procedural memory coding
345	HD	Renoir	21760962	2011	R6/1	Transgenic (random)	HTT (1 kb of 5' UTR)	HTT exon1	115	(C57BL/6 x CBA)F1/J	N	Neuronal physiology alterations	gene expression alteration	real-time RT-PCR	medulla oblongata		raphe nuclei	8			alteration in expression of several genes related to serotonin metabolism
346	HD	Desplats	16405510	2006	R6/1	Transgenic (random)	HTT (1 kb of 5' UTR)	HTT exon1	115	(C57BL/6 x CBA)F1/J	N	Neuronal physiology alterations	gene expression alteration	microarrays, real-time RT-PCR, in situ hybridization	striatum			10	26		see also Hodges et al., 2008 PMID:17696994 for analysis of whole-brain mRNA expression changes at 18-27 weeks
347	HD	Kuhn	17519223	2007	R6/1	Transgenic (random)	HTT (1 kb of 5' UTR)	HTT exon1	115	CBA	N	Neuronal physiology alterations	gene expression alteration	microarrays, real-time RT-PCR, in situ hybridization	striatum			24
348	HD	Denny	20731757	2010	R6/1	Transgenic (random)	HTT (1 kb of 5' UTR)	HTT exon1	115	(C57BL/6 x CBA)F1/J	N	Neuronal physiology alterations	lipid metabolism alteration	HPTLC, real-time RT-PCR	cerebellum			30	35		decreased ganglioside (most of analyzed) and lipid (sulfatides) content, altered expression of "glycobiology-related" genes
349	HD	Desplats	17600724	2007	R6/1	Transgenic (random)	HTT (1 kb of 5' UTR)	HTT exon1	115	(C57BL/6 x CBA)F1/J	N	Neuronal physiology alterations	lipid metabolism alteration	HPTLC, microarrays, real-time RT-PCR, in situ hybrydization	forebrain			26			symptomatic mice (>26 weeks of age); decreased ganglioside (-38% GM1) and lipid (cerebrosides, sulfatides) content in forebrain (cortex and striatum pooled), altered expression of "glycobiology-related" genes in striatum
350	HD	Renoir	21760962	2011	R6/1	Transgenic (random)	HTT (1 kb of 5' UTR)	HTT exon1	115	(C57BL/6 x CBA)F1/J	N	Neuronal physiology alterations	neurotransmitter level alteration	HPLC	hippocampus			8			serotonin (5-HT) level decrease
351	HD	Renoir	21760962	2011	R6/1	Transgenic (random)	HTT (1 kb of 5' UTR)	HTT exon1	115	(C57BL/6 x CBA)F1/J	N	Neuronal physiology alterations	neurotransmitter level alteration	HPLC	cerebral cortex			8			serotonin (5-HT) level decrease
352	HD	Renoir	21760962	2011	R6/1	Transgenic (random)	HTT (1 kb of 5' UTR)	HTT exon1	115	(C57BL/6 x CBA)F1/J	N	Neuronal physiology alterations	neurotransmitter level alteration	in vitro microdialysis, HPLC	striatum			8	16		Age I - serotonin (5-HT) level decrease; At Age II (based on Petersén et al., 2002 PMID:12460553) - decrease: dopamine (-74%); increase: aspartate (+35%)
353	HD	Cummings	16905556	2006	R6/1	Transgenic (random)	HTT (1 kb of 5' UTR)	HTT exon1	115	(C57BL/6 x CBA)F1	N	Neuronal physiology alterations	neurotransmitter receptors level alteration	immunohistochemistry	cerebral cortex		perirhinal cortex (layer I)	4.5	30		loss: D1 and D2 (at Age II) dopamine receptors
354	HD	Naver	14643771	2003	R6/1	Transgenic (random)	HTT (1 kb of 5' UTR)	HTT exon1	115	(C57BL/6 x CBA)F1/J/Bom	N	Neuronal physiology alterations	neurotransmitter receptors level alteration	in situ hybridization	striatum			8	31		loss: CB1; by 10 weeks of age below detection limit
355	HD	Mazarakis	15788762	2005	R6/1	Transgenic (random)	HTT (1 kb of 5' UTR)	HTT exon1	115	not specified	N	Neuronal physiology alterations	synaptic plasticity impairment	sensory deprivation and 2-DG autoradiography	cerebral cortex			8	13		vibrissas deprivation; barrel cortex dependent task
356	HD	Cummings	16905556	2006	R6/1	Transgenic (random)	HTT (1 kb of 5' UTR)	HTT exon1	115	(C57BL/6 x CBA)F1	N	polyQ protein aggregates	diffused nuclear staining	immunohistochemistry	cerebral cortex		perirhinal cortex (layers II/III; V/VI)	9	30		at 13 weeks of age in layers II/III; in layers V/VI by Age II; Age I based on Bayram-Weston et al., 2011 PMID:21801812 (mice backcrossed once to C57BL/6J background)
357	HD	Milnerwood	16600988	2006	R6/1	Transgenic (random)	HTT (1 kb of 5' UTR)	HTT exon1	115	(C57BL/6 x CBA)F1	N	polyQ protein aggregates	diffused nuclear staining	immunohistochemistry	hippocampus		CA1, CA3, DG	4.5	30	90	CA1 from Age I (20-30%), CA3 from 13 (20-30), DG from 30; only in pyramidal neurons
358	HD	Bayram-Weston	21801812	2011	R6/1	Transgenic (random)	HTT (1 kb of 5' UTR)	HTT exon1	124	C57BL/6J (N1);CBA/J	N	polyQ protein aggregates	diffused nuclear staining	immunohistochemistry	pallidum		globus pallidus	9	30
359	HD	Bayram-Weston	21801812	2011	R6/1	Transgenic (random)	HTT (1 kb of 5' UTR)	HTT exon1	124	C57BL/6J (N1);CBA/J	N	polyQ protein aggregates	diffused nuclear staining	immunohistochemistry	piriform cortex			9	26
360	HD	Bayram-Weston	21801812	2011	R6/1	Transgenic (random)	HTT (1 kb of 5' UTR)	HTT exon1	124	C57BL/6J (N1);CBA/J	N	polyQ protein aggregates	diffused nuclear staining	immunohistochemistry	striatum		olfactory tubercle, ventral, dorsal	9	26		OT > ventral > dorsal
361	HD	Li	12913073	2003	R6/1	Transgenic (random)	HTT (1 kb of 5' UTR)	HTT exon1	115	not specified	N	polyQ protein aggregates	extranuclear aggregates	electron microscopy	cerebral cortex			30
362	HD	Bayram-Weston	21801812	2011	R6/1	Transgenic (random)	HTT (1 kb of 5' UTR)	HTT exon1	124	C57BL/6J (N1);CBA/J	N	polyQ protein aggregates	extranuclear aggregates	immunohistochemistry	striatum			17	48
363	HD	Bayram-Weston	21801812	2011	R6/1	Transgenic (random)	HTT (1 kb of 5' UTR)	HTT exon1	124	C57BL/6J (N1);CBA/J	N	polyQ protein aggregates	nuclear inclusions	immunohistochemistry	cerebellum			9	48
364	HD	Milnerwood	16600988	2006	R6/1	Transgenic (random)	HTT (1 kb of 5' UTR)	HTT exon1	115	(C57BL/6 x CBA)F1	N	polyQ protein aggregates	nuclear inclusions	immunohistochemistry	cerebral cortex		pyramidal neurons	30
365	HD	Helmlinger	12471061	2002	R6/1	Transgenic (random)	HTT (1 kb of 5' UTR)	HTT exon1	115	C57BL/6J	N	polyQ protein aggregates	nuclear inclusions	immunohistochemistry	eye retina		ONL, INL, GCL	32
366	HD	Bayram-Weston	21801812	2011	R6/1	Transgenic (random)	HTT (1 kb of 5' UTR)	HTT exon1	124	C57BL/6J (N1);CBA/J	N	polyQ protein aggregates	nuclear inclusions	immunohistochemistry	hippocampus		CA1, CA3, DG	9	48
367	HD	Milnerwood	16600988	2006	R6/1	Transgenic (random)	HTT (1 kb of 5' UTR)	HTT exon1	115	(C57BL/6 x CBA)F1	N	polyQ protein aggregates	nuclear inclusions	immunohistochemistry	hippocampus		CA1, CA3, DG	30			not observed at 13 weeks of age
368	HD	Milnerwood	16600988	2006	R6/1	Transgenic (random)	HTT (1 kb of 5' UTR)	HTT exon1	115	(C57BL/6 x CBA)F1	N	polyQ protein aggregates	nuclear inclusions	immunohistochemistry	midbrain		substantia nigra pars compacta	16	30		Age I (substantia nigra pars compacta) based on Petersén et al., 2002 PMID:12460553
369	HD	Bayram-Weston	21801812	2011	R6/1	Transgenic (random)	HTT (1 kb of 5' UTR)	HTT exon1	124	C57BL/6J (N1);CBA/J	N	polyQ protein aggregates	nuclear inclusions	immunohistochemistry	pallidum		globus pallidus	9	48
370	HD	Bayram-Weston	21801812	2011	R6/1	Transgenic (random)	HTT (1 kb of 5' UTR)	HTT exon1	124	C57BL/6J (N1);CBA/J	N	polyQ protein aggregates	nuclear inclusions	immunohistochemistry	piriform cortex			9	48
371	HD	Bayram-Weston	21801812	2011	R6/1	Transgenic (random)	HTT (1 kb of 5' UTR)	HTT exon1	124	C57BL/6J (N1);CBA/J	N	polyQ protein aggregates	nuclear inclusions	immunohistochemistry	striatum		olfactory tubercle, ventral, dorsal, nucleus accumbens	9	48		OT>ventral>dorsal
372	HD	Bayram-Weston	21801812	2011	R6/1	Transgenic (random)	HTT (1 kb of 5' UTR)	HTT exon1	124	C57BL/6J (N1);CBA/J	N	polyQ protein aggregates	nuclear inclusions	immunohistochemistry	thalamus			9	48
373	HD	Milnerwood	16600988	2006	R6/1	Transgenic (random)	HTT (1 kb of 5' UTR)	HTT exon1	115	(C57BL/6 x CBA)F1	N	polyQ protein aggregates	nuclear inclusions	immunohistochemistry	thalamus			30
374	HD	Helmlinger	12471061	2002	R6/1	Transgenic (random)	HTT (1 kb of 5' UTR)	HTT exon1	115	C57BL/6J	N	Retinopathy	neuronal layer disorganization	histology, ophthalmoscopy	eye retina		ONL, OS, IS, OPL	32			irregular and 'wavy' shape of ONL; disorganization of segment layers(OS and IS); misplaced photoreceptor nuclei in OPL, OS and IS; ophthalmoscopy - revealed white spots over the retina
375	HD	Helmlinger	12471061	2002	R6/1	Transgenic (random)	HTT (1 kb of 5' UTR)	HTT exon1	115	C57BL/6J	N	Retinopathy	neuronal layer thickness decrease	histology	eye retina		OS, IS	32
376	HD	Helmlinger	12471061	2002	R6/1	Transgenic (random)	HTT (1 kb of 5' UTR)	HTT exon1	115	C57BL/6J	N	Retinopathy	photoreceptors dysfunction	ERG	eye retina		cones, rods	32
377	HD	Brooks	21272613	2011	R6/1	Transgenic (random)	HTT (1 kb of 5' UTR)	HTT exon1	115	C57BL/6J	N	Sensorimotor gating impairment	prepulse inhibition deficit	acoustic startle PPI test				9	30		not observed at 17-28 weeks by Hodges et al., 2008 PMID:17696994 (C57BL/6J x CBA/Ca)F1/OlaHsd background)
378	HD	Renoir	21760962	2011	R6/1	Transgenic (random)	HTT (1 kb of 5' UTR)	HTT exon1	115	not specified	C	Affective function alteration	depression-like behavior	forced swim test, tail suspension test, novelty-suppressed feeding test				8	12		females; Age II based on Pang et al., 2009 PMID:19008301
379	HD	Naver	14643771	2003	R6/1	Transgenic (random)	HTT (1 kb of 5' UTR)	HTT exon1	115	(C57BL/6 x CBA)F1/J/Bom	C	Affective function alteration	anxiety decrease	elevated plus-maze				24
380	HD	Pietropaolo	21603578	2011	R6/1	Transgenic (random)	HTT (1 kb of 5' UTR)	HTT exon1	115	C57BL/6J	C	Affective function alteration	social behavior deficit	three compartment test, social interaction test, ultrasonic vocalization test				12	13		deficits in social interest, interaction (males only) and comunication [deficits in ultrasonic vocalizations – frequency (males only) and duration]
381	HD	Cybulska-Klosowicz	15571978	2004	R6/1	Transgenic (random)	HTT (1 kb of 5' UTR)	HTT exon1	115	CBA	C	Learning and memory impairment	associative learning deficit	classical conditioning and 2-DG autoradiography	cerebral cortex		layers II/III, IV, V/VI	10
382	HD	Cayzac	21576479	2011	R6/1	Transgenic (random)	HTT (1 kb of 5' UTR)	HTT exon1	120	(C57BL/6 x CBA)F1	C	Learning and memory impairment	associative learning deficit	operant conditioning	striatum			14	18		diminished ability to retain the learned information
383	HD	Mazarakis	15788762	2005	R6/1	Transgenic (random)	HTT (1 kb of 5' UTR)	HTT exon1	115	not specified	C	Learning and memory impairment	discrimination learning deficit	sensory-discrimination learning task	cerebral cortex			10			vibrissas sensoring; barrel cortex dependent task
384	HD	Bolivar	15044061	2004	R6/1	Transgenic (random)	HTT (1 kb of 5' UTR)	HTT exon1	115	(C57BL/6 x CBA)F1/J	C	Learning and memory impairment	habituation deficit	open field habituation (light phase)				7	14
385	HD	Brooks	21272613	2011	R6/1	Transgenic (random)	HTT (1 kb of 5' UTR)	HTT exon1	124	C57BL/6J	C	Learning and memory impairment	habituation deficit	Morris water maze (hidden platform)				9	26
386	HD	Brooks	21272613	2011	R6/1	Transgenic (random)	HTT (1 kb of 5' UTR)	HTT exon1	124	C57BL/6J	C	Learning and memory impairment	spatial learning and memory deficit	Morris water maze (hidden platform)				9	26
387	HD	Nithianantharajah	18165017	2008	R6/1	Transgenic (random)	HTT (1 kb of 5' UTR)	HTT exon1	115	(C57BL/6 x CBA)F1/J	C	Learning and memory impairment	spatial learning and memory deficit	Barnes circular maze, Y maze				10	14		at Age I to 12 weeks: procedural (searching strategy) and working spatial memory in Barnes circular maze; at 12 weeks to Age II: short-term spatial memory in Y-maze
388	HD	Brooks	21272613	2011	R6/1	Transgenic (random)	HTT (1 kb of 5' UTR)	HTT exon1	115	C57BL/6J	O	Body weight change	body weight loss	weight measurement				12	30	-25	males only; Age I based on Pietropaolo et al., 2011 PMID:21603578
389	HD	Naver	14643771	2003	R6/1	Transgenic (random)	HTT (1 kb of 5' UTR)	HTT exon1	115	(C57BL/6 x CBA)F1/J/Bom	O	Body weight change	body weight loss	weight measurement				22	36	-51	Milnerwood et al., 2006 PMID: 16600988 observed -20% decrease in males earlier - at 20 weeks
390	HD	Pietropaolo	21603578	2011	R6/1	Transgenic (random)	HTT (1 kb of 5' UTR)	HTT exon1	115	C57BL/6J	O	Circadian rhythm alteration	abnormal day-night activity pattern	activity monitor				12	13		significant also at 11th week of age but not in 14th and 17th week of age (altough increased)
391	HD	Josefsen	18034868	2008	R6/1	Transgenic (random)	HTT (1 kb of 5' UTR)	HTT exon1	115	(C57BL/6 x CBA)F1/J	O	Diabetes mellitus	glucose tolerance decrease	glucose tolerance test		blood		10	38		blood glucose levels not increased without delivery of exogenous glucose
392	HD	Josefsen	18034868	2008	R6/1	Transgenic (random)	HTT (1 kb of 5' UTR)	HTT exon1	115	(C57BL/6 x CBA)F1/J	O	Diabetes mellitus	insulin secretion increase	ELISA		serum		10	38
393	HD	Mangiarini	8898202	1996	R6/1	Transgenic (random)	HTT (1 kb of 5' UTR)	HTT exon1	115	(C57BL/6 x CBA)F1	O	Lifespan	decreased lifespan	observation							the mice die between 32-40 weeks of age
394	HD	Renoir	21760962	2011	R6/1	Transgenic (random)	HTT (1 kb of 5' UTR)	HTT exon1	115	(C57BL/6 x CBA)F1/J	O	Metabolism alteration	water intake increase	water intake measurement				8
395	HD	Rozas	21256185	2011	R6/1	Transgenic (random)	HTT (1 kb of 5' UTR)	HTT exon1	115	not specified	O	Muscle abnormalities	electrophysiology alteration	electrophysiology		skeletal muscle		22	26		neuromuscular junctions
396	HD	Sathasivam	10196370	1999	R6/1	Transgenic (random)	HTT (1 kb of 5' UTR)	HTT exon1	115	(C57BL/6 x CBA)F1/J	O	Muscle abnormalities	muscle atrophy	morphometry		skeletal muscle	extensor digitorum longus muscle	65			fiber diameter decrease; myopathy and neuropathy evidence
397	HD	Josefsen	18034868	2008	R6/1	Transgenic (random)	HTT (1 kb of 5' UTR)	HTT exon1	115	(C57BL/6 x CBA)F1/J	O	Organ pathology	cell loss	stereological measurement		pancreas	β islet cells	10	38	-38
398	HD	Josefsen	18034868	2008	R6/1	Transgenic (random)	HTT (1 kb of 5' UTR)	HTT exon1	115	(C57BL/6 x CBA)F1/J	O	Organ pathology	organ enlargement	stereological measurement		pancreas		10		13	volume increase relative to body weight
399	HD	Naver	14643771	2003	R6/1	Transgenic (random)	HTT (1 kb of 5' UTR)	HTT exon1	115	(C57BL/6 x CBA)F1/J/Bom	O	Posture abnormalities	assymetric growth pattern	fluctuating assymetry measurement		traits		19	31		significant also at 11th week of age but not in 14th and 17th week of age (altough increased)
400	HD	Hansson	10411943	1999	R6/1	Transgenic (random)	HTT (1 kb of 5' UTR)	HTT exon1	115	CBA	O	Posture abnormalities	kyphosis	observation				26
401	HD	Josefsen	18034868	2008	R6/1	Transgenic (random)	HTT (1 kb of 5' UTR)	HTT exon1	115	(C57BL/6 x CBA)F1/J	O	polyQ protein aggregates	diffused nuclear staining	immunohistochemistry		pancreas	endocrine (islets of Langerhans - alpha and beta cells)	38
402	HD	Josefsen	18034868	2008	R6/1	Transgenic (random)	HTT (1 kb of 5' UTR)	HTT exon1	115	(C57BL/6 x CBA)F1/J	O	polyQ protein aggregates	nuclear inclusions	immunohistochemistry		pancreas	endocrine (islets of Langerhans - alpha and beta cells)	38
403	HD	Vatsavayai	17352932	2007	R6/1-89Q	Transgenic (random)	HTT (1 kb of 5' UTR)	HTT exon1	89	(C57BL/6 x CBA)F1	M	Clasping behaviour	clasping	tail suspension test				24	48	50
404	HD	Vatsavayai	17352932	2007	R6/1-89Q	Transgenic (random)	HTT (1 kb of 5' UTR)	HTT exon1	89	(C57BL/6 x CBA)F1	N	polyQ protein aggregates	diffused nuclear staining	immunohistochemistry	cerebral cortex		layers II/III, V/VI	11	35		Age I - layers II/III, layers V/VI at Age II (no miidpoints analyzed)
405	HD	Vatsavayai	17352932	2007	R6/1-89Q	Transgenic (random)	HTT (1 kb of 5' UTR)	HTT exon1	89	(C57BL/6 x CBA)F1	N	polyQ protein aggregates	diffused nuclear staining	immunohistochemistry	hippocampus		CA1, CA3, DG	11	35		CA1>DG>CA3
406	HD	Vatsavayai	17352932	2007	R6/1-89Q	Transgenic (random)	HTT (1 kb of 5' UTR)	HTT exon1	89	(C57BL/6 x CBA)F1	O	Body weight change	body weight loss	weight measurement				28	36	-25
407	HD	Benn	16183657	2005	NLS144 (line 25)	Transgenic (random)	HTT (1 kb of 5' UTR)	HTT exon1 (+SV40-LT NLS)	143	(C57BL/6 x CBA)F1/Ola	M	Abnormal sensorimotor response	increased response to tactile stimuli	touch escape				9	13
408	HD	Benn	16183657	2005	NLS144 (line 25)	Transgenic (random)	HTT (1 kb of 5' UTR)	HTT exon1 (+SV40-LT NLS)	143	(C57BL/6 x CBA)F1/Ola	M	Abnormal sensorimotor response	negative geotaxis loss	negative geotaxis test				9	13
409	HD	Benn	16183657	2005	NLS144 (line 25)	Transgenic (random)	HTT (1 kb of 5' UTR)	HTT exon1 (+SV40-LT NLS)	143	(C57BL/6 x CBA)F1/Ola	M	Clasping behaviour	clasping	tail suspension test				9	13
410	HD	Benn	16183657	2005	NLS144 (line 25)	Transgenic (random)	HTT (1 kb of 5' UTR)	HTT exon1 (+SV40-LT NLS)	143	(C57BL/6 x CBA)F1/Ola	M	Gait alteration	abnormal gait	observation				9	13
411	HD	Benn	16183657	2005	NLS144 (line 25)	Transgenic (random)	HTT (1 kb of 5' UTR)	HTT exon1 (+SV40-LT NLS)	143	(C57BL/6 x CBA)F1/Ola	M	Muscle strenght impairment	grip strength decrease	wire maneuver				9	13
412	HD	Benn	16183657	2005	NLS144 (line 25)	Transgenic (random)	HTT (1 kb of 5' UTR)	HTT exon1 (+SV40-LT NLS)	143	(C57BL/6 x CBA)F1/Ola	M	Muscle strenght impairment	muscle tone decrease	observation				11	13
413	HD	Benn	16183657	2005	NLS144 (line 25)	Transgenic (random)	HTT (1 kb of 5' UTR)	HTT exon1 (+SV40-LT NLS)	143	(C57BL/6 x CBA)F1/Ola	M	Tremor	tremor	observation				6.5	13
414	HD	Benn	16183657	2005	NLS144 (line 25)	Transgenic (random)	HTT (1 kb of 5' UTR)	HTT exon1 (+SV40-LT NLS)	143	(C57BL/6 x CBA)F1/Ola	N	polyQ protein aggregates	diffused nuclear staining	immunohistochemistry	hippocampus			8
415	HD	Benn	16183657	2005	NLS144 (line 25)	Transgenic (random)	HTT (1 kb of 5' UTR)	HTT exon1 (+SV40-LT NLS)	143	(C57BL/6 x CBA)F1/Ola	N	polyQ protein aggregates	diffused nuclear staining	immunohistochemistry	striatum			8
416	HD	Benn	16183657	2005	NLS144 (line 25)	Transgenic (random)	HTT (1 kb of 5' UTR)	HTT exon1 (+SV40-LT NLS)	143	(C57BL/6 x CBA)F1/Ola	N	polyQ protein aggregates	nuclear inclusions	immunohistochemistry	hippocampus			8
417	HD	Benn	16183657	2005	NLS144 (line 25)	Transgenic (random)	HTT (1 kb of 5' UTR)	HTT exon1 (+SV40-LT NLS)	143	(C57BL/6 x CBA)F1/Ola	N	polyQ protein aggregates	nuclear inclusions	immunohistochemistry	striatum			8
418	HD	Benn	16183657	2005	NLS144 (line 25)	Transgenic (random)	HTT (1 kb of 5' UTR)	HTT exon1 (+SV40-LT NLS)	143	(C57BL/6 x CBA)F1/Ola	C	Affective function alteration	aggressive behaviour decrease	observation				9	13
419	HD	Benn	16183657	2005	NLS144 (line 25)	Transgenic (random)	HTT (1 kb of 5' UTR)	HTT exon1 (+SV40-LT NLS)	143	(C57BL/6 x CBA)F1/Ola	O	Body weight change	body weight loss	weight measurement				11	13
420	HD	Benn	16183657	2005	NLS144 (line 25)	Transgenic (random)	HTT (1 kb of 5' UTR)	HTT exon1 (+SV40-LT NLS)	143	(C57BL/6 x CBA)F1/Ola	O	Lifespan	decreased lifespan	observation					13		Age II - "Endpoint indicates the age at which mice were culled (according to Home Office Project license requirements)"
421	HD	Benn	16183657	2005	NLS144 (line 25)	Transgenic (random)	HTT (1 kb of 5' UTR)	HTT exon1 (+SV40-LT NLS)	143	(C57BL/6 x CBA)F1/Ola	O	Posture abnormalities	kyphosis	observation				13
422	HD	Benn	16183657	2005	mutNLS144 line 16	Transgenic (random)	HTT (1 kb of 5' UTR)	HTT exon1 (+SV40-LT mutNLS)	143	(C57BL/6 x CBA)F1/Ola	M	Balance and coordination alterations	rotarod impairment	rotarod				26	52
423	HD	Benn	16183657	2005	mutNLS144 line 16	Transgenic (random)	HTT (1 kb of 5' UTR)	HTT exon1 (+SV40-LT mutNLS)	143	(C57BL/6 x CBA)F1/Ola	M	Clasping behaviour	clasping	tail suspension test				35	52
424	HD	Benn	16183657	2005	mutNLS144 line 16	Transgenic (random)	HTT (1 kb of 5' UTR)	HTT exon1 (+SV40-LT mutNLS)	143	(C57BL/6 x CBA)F1/Ola	M	Gait alteration	abnormal gait	observation				30	52
425	HD	Benn	16183657	2005	mutNLS144 line 16	Transgenic (random)	HTT (1 kb of 5' UTR)	HTT exon1 (+SV40-LT mutNLS)	143	(C57BL/6 x CBA)F1/Ola	M	Muscle strenght impairment	muscle tone decrease	observation				39	52
426	HD	Benn	16183657	2005	mutNLS144 line 16	Transgenic (random)	HTT (1 kb of 5' UTR)	HTT exon1 (+SV40-LT mutNLS)	143	(C57BL/6 x CBA)F1/Ola	M	Tremor	tremor	observation				35	52
427	HD	Benn	16183657	2005	mutNLS144 line 16	Transgenic (random)	HTT (1 kb of 5' UTR)	HTT exon1 (+SV40-LT mutNLS)	143	(C57BL/6 x CBA)F1/Ola	N	polyQ protein aggregates	diffused nuclear staining	immunohistochemistry	striatum			30
428	HD	Benn	16183657	2005	mutNLS144 line 16	Transgenic (random)	HTT (1 kb of 5' UTR)	HTT exon1 (+SV40-LT mutNLS)	143	(C57BL/6 x CBA)F1/Ola	N	polyQ protein aggregates	extranuclear aggregates	immunohistochemistry	striatum			30
429	HD	Benn	16183657	2005	mutNLS144 line 16	Transgenic (random)	HTT (1 kb of 5' UTR)	HTT exon1 (+SV40-LT mutNLS)	143	(C57BL/6 x CBA)F1/Ola	N	polyQ protein aggregates	nuclear inclusions	immunohistochemistry	striatum			30
430	HD	Benn	16183657	2005	mutNLS144 line 16	Transgenic (random)	HTT (1 kb of 5' UTR)	HTT exon1 (+SV40-LT mutNLS)	143	(C57BL/6 x CBA)F1/Ola	C	Affective function alteration	aggressive behaviour decrease	observation				30	52
431	HD	Benn	16183657	2005	mutNLS144 line 16	Transgenic (random)	HTT (1 kb of 5' UTR)	HTT exon1 (+SV40-LT mutNLS)	143	(C57BL/6 x CBA)F1/Ola	O	Lifespan	decreased lifespan	observation					52		Age II - "Endpoint indicates the age at which mice were culled (according to Home Office Project license requirements)"
432	HD	Benn	16183657	2005	mutNLS144 line 16	Transgenic (random)	HTT (1 kb of 5' UTR)	HTT exon1 (+SV40-LT mutNLS)	143	(C57BL/6 x CBA)F1/Ola	O	Posture abnormalities	kyphosis	observation				39	52
433	HD	Benn	16183657	2005	NES144 (line 39)	Transgenic (random)	HTT (1 kb of 5' UTR)	HTT exon1 (+MAPKK NES)	143	(C57BL/6 x CBA)F1/Ola	M	Abnormal sensorimotor response	increased response to tactile stimuli	touch escape				22	43
434	HD	Benn	16183657	2005	NES144 (line 39)	Transgenic (random)	HTT (1 kb of 5' UTR)	HTT exon1 (+MAPKK NES)	143	(C57BL/6 x CBA)F1/Ola	M	Abnormal sensorimotor response	negative geotaxis loss	negative geotaxis test				35	43
435	HD	Benn	16183657	2005	NES144 (line 39)	Transgenic (random)	HTT (1 kb of 5' UTR)	HTT exon1 (+MAPKK NES)	143	(C57BL/6 x CBA)F1/Ola	M	Balance and coordination alterations	rotarod impairment	rotarod				17	43
436	HD	Benn	16183657	2005	NES144 (line 39)	Transgenic (random)	HTT (1 kb of 5' UTR)	HTT exon1 (+MAPKK NES)	143	(C57BL/6 x CBA)F1/Ola	M	Clasping behaviour	clasping	tail suspension test				26	43
437	HD	Benn	16183657	2005	NES144 (line 39)	Transgenic (random)	HTT (1 kb of 5' UTR)	HTT exon1 (+MAPKK NES)	143	(C57BL/6 x CBA)F1/Ola	M	Gait alteration	abnormal gait	observation				26	43
438	HD	Benn	16183657	2005	NES144 (line 39)	Transgenic (random)	HTT (1 kb of 5' UTR)	HTT exon1 (+MAPKK NES)	143	(C57BL/6 x CBA)F1/Ola	M	Locomotor impairment	grooming activity decrease	observation				35	43		staring coat
439	HD	Benn	16183657	2005	NES144 (line 39)	Transgenic (random)	HTT (1 kb of 5' UTR)	HTT exon1 (+MAPKK NES)	143	(C57BL/6 x CBA)F1/Ola	M	Muscle strenght impairment	grip strength decrease	wire maneuver				26	43
440	HD	Benn	16183657	2005	NES144 (line 39)	Transgenic (random)	HTT (1 kb of 5' UTR)	HTT exon1 (+MAPKK NES)	143	(C57BL/6 x CBA)F1/Ola	M	Muscle strenght impairment	muscle tone decrease	observation				35	43
441	HD	Benn	16183657	2005	NES144 (line 39)	Transgenic (random)	HTT (1 kb of 5' UTR)	HTT exon1 (+MAPKK NES)	143	(C57BL/6 x CBA)F1/Ola	M	Tremor	tremor	observation				22	43
442	HD	Benn	16183657	2005	NES144 (line 39)	Transgenic (random)	HTT (1 kb of 5' UTR)	HTT exon1 (+MAPKK NES)	143	(C57BL/6 x CBA)F1/Ola	N	polyQ protein aggregates	diffused nuclear staining	immunohistochemistry	hippocampus			26	39
443	HD	Benn	16183657	2005	NES144 (line 39)	Transgenic (random)	HTT (1 kb of 5' UTR)	HTT exon1 (+MAPKK NES)	143	(C57BL/6 x CBA)F1/Ola	N	polyQ protein aggregates	diffused nuclear staining	immunohistochemistry	striatum			26
444	HD	Benn	16183657	2005	NES144 (line 39)	Transgenic (random)	HTT (1 kb of 5' UTR)	HTT exon1 (+MAPKK NES)	143	(C57BL/6 x CBA)F1/Ola	N	polyQ protein aggregates	extranuclear aggregates	immunohistochemistry	hippocampus			26	39
445	HD	Benn	16183657	2005	NES144 (line 39)	Transgenic (random)	HTT (1 kb of 5' UTR)	HTT exon1 (+MAPKK NES)	143	(C57BL/6 x CBA)F1/Ola	N	polyQ protein aggregates	extranuclear aggregates	immunohistochemistry	striatum			26
446	HD	Benn	16183657	2005	NES144 (line 39)	Transgenic (random)	HTT (1 kb of 5' UTR)	HTT exon1 (+MAPKK NES)	143	(C57BL/6 x CBA)F1/Ola	N	polyQ protein aggregates	nuclear inclusions	immunohistochemistry	hippocampus			39
447	HD	Benn	16183657	2005	NES144 (line 39)	Transgenic (random)	HTT (1 kb of 5' UTR)	HTT exon1 (+MAPKK NES)	143	(C57BL/6 x CBA)F1/Ola	C	Affective function alteration	aggressive behaviour decrease	observation				22	43
448	HD	Benn	16183657	2005	NES144 (line 39)	Transgenic (random)	HTT (1 kb of 5' UTR)	HTT exon1 (+MAPKK NES)	143	(C57BL/6 x CBA)F1/Ola	O	Body weight change	body weight loss	weight measurement				35	43
449	HD	Benn	16183657	2005	NES144 (line 39)	Transgenic (random)	HTT (1 kb of 5' UTR)	HTT exon1 (+MAPKK NES)	143	(C57BL/6 x CBA)F1/Ola	O	Lifespan	decreased lifespan	observation					43		Age II - "Endpoint indicates the age at which mice were culled (according to Home Office Project license requirements)"
450	HD	Benn	16183657	2005	NES144 (line 39)	Transgenic (random)	HTT (1 kb of 5' UTR)	HTT exon1 (+MAPKK NES)	143	(C57BL/6 x CBA)F1/Ola	O	Posture abnormalities	kyphosis	observation				35	43
451	HD	Kotliarova	15836623	2005	HD190QG	Transgenic (random)	HTT (1 kb of 5' UTR)	HTT exon1	190	C57BL/6J	M	Balance and coordination alterations	ataxia	observation				5	25		at Age I ataxic gait, at 16 weeks severe ataxia
452	HD	Kotliarova	15836623	2005	HD190QG	Transgenic (random)	HTT (1 kb of 5' UTR)	HTT exon1	190	C57BL/6J	M	Dyskinesia	chorea-like movements	observation				8	25
453	HD	Kotliarova	15836623	2005	HD190QG	Transgenic (random)	HTT (1 kb of 5' UTR)	HTT exon1	190	C57BL/6J	M	Clasping behaviour	clasping	observation				16			rare
454	HD	Kotliarova	15836623	2005	HD190QG	Transgenic (random)	HTT (1 kb of 5' UTR)	HTT exon1	190	C57BL/6J	M	Tremor	tremor	observation				5	25
455	HD	Kotliarova	15836623	2005	HD190QG	Transgenic (random)	HTT (1 kb of 5' UTR)	HTT exon1	190	C57BL/6J	N	Neuronal physiology alterations	gene expression alteration	microarrays, real-time qRT-PCR	cerebrum			8	24
456	HD	Kotliarova	15836623	2005	HD190QG	Transgenic (random)	HTT (1 kb of 5' UTR)	HTT exon1	190	C57BL/6J	N	Neuronal physiology alterations	gene expression alteration	microarrays, real-time qRT-PCR	hypothalamus			8	24
457	HD	Kotliarova	15836623	2005	HD190QG	Transgenic (random)	HTT (1 kb of 5' UTR)	HTT exon1	190	C57BL/6J	N	polyQ protein aggregates	aggregates	immunofluorescence	cerebellum			12	24		based on macroscopic evaluation - timepoints not clear; localization (cytoplasmic/nuclear/both) not specified
458	HD	Kotliarova	15836623	2005	HD190QG	Transgenic (random)	HTT (1 kb of 5' UTR)	HTT exon1	190	C57BL/6J	N	polyQ protein aggregates	aggregates	immunofluorescence	hippocampus			4	24		based on macroscopic evaluation - timepoints not clear; localization (cytoplasmic/nuclear/both) not specified
459	HD	Kotliarova	15836623	2005	HD190QG	Transgenic (random)	HTT (1 kb of 5' UTR)	HTT exon1	190	C57BL/6J	N	polyQ protein aggregates	aggregates	immunofluorescence	hypothalamus			12	24		based on macroscopic evaluation - timepoints not clear; localization (cytoplasmic/nuclear/both) not specified
460	HD	Kotliarova	15836623	2005	HD190QG	Transgenic (random)	HTT (1 kb of 5' UTR)	HTT exon1	190	C57BL/6J	N	polyQ protein aggregates	aggregates	immunofluorescence	striatum			12	24		based on macroscopic evaluation - timepoints not clear; localization (cytoplasmic/nuclear/both) not specified
461	HD	Kotliarova	15836623	2005	HD190QG	Transgenic (random)	HTT (1 kb of 5' UTR)	HTT exon1	190	C57BL/6J	O	Lifespan	decreased lifespan	observation				14	24		Age I - 10% death rate; Age II - 90% death rate
462	HD	Kotliarova	15836623	2005	HD150QG	Transgenic (random)	HTT (1 kb of 5' UTR)	HTT exon1	150	C57BL/6J	M	Balance and coordination alterations	ataxia	observation				9	58		at Age I ataxic gait, at 30 weeks severe ataxia
463	HD	Kotliarova	15836623	2005	HD150QG	Transgenic (random)	HTT (1 kb of 5' UTR)	HTT exon1	150	C57BL/6J	M	Dyskinesia	chorea-like movements	observation				16	58
464	HD	Kotliarova	15836623	2005	HD150QG	Transgenic (random)	HTT (1 kb of 5' UTR)	HTT exon1	150	C57BL/6J	M	Clasping behaviour	clasping	observation				30			rare
465	HD	Kotliarova	15836623	2005	HD150QG	Transgenic (random)	HTT (1 kb of 5' UTR)	HTT exon1	150	C57BL/6J	M	Tremor	tremor	observation				9	58
466	HD	Kotliarova	15836623	2005	HD150QG	Transgenic (random)	HTT (1 kb of 5' UTR)	HTT exon1	150	C57BL/6J	N	Neuronal morphology alterations	dark cell degeneration	electron microscopy	hippocampus			32
467	HD	Kotliarova	15836623	2005	HD150QG	Transgenic (random)	HTT (1 kb of 5' UTR)	HTT exon1	150	C57BL/6J	N	polyQ protein aggregates	diffused nuclear staining	immunofluorescence, immunohistochemistry	striatum			4
468	HD	Kotliarova	15836623	2005	HD150QG	Transgenic (random)	HTT (1 kb of 5' UTR)	HTT exon1	150	C57BL/6J	N	polyQ protein aggregates	extranuclear aggregates	immunofluorescence, immunohistochemistry	cerebellum			32
469	HD	Kotliarova	15836623	2005	HD150QG	Transgenic (random)	HTT (1 kb of 5' UTR)	HTT exon1	150	C57BL/6J	N	polyQ protein aggregates	extranuclear aggregates	immunofluorescence, immunohistochemistry	cerebral cortex			35
470	HD	Kotliarova	15836623	2005	HD150QG	Transgenic (random)	HTT (1 kb of 5' UTR)	HTT exon1	150	C57BL/6J	N	polyQ protein aggregates	extranuclear aggregates	immunofluorescence, immunohistochemistry	hippocampus			4	35
471	HD	Kotliarova	15836623	2005	HD150QG	Transgenic (random)	HTT (1 kb of 5' UTR)	HTT exon1	150	C57BL/6J	N	polyQ protein aggregates	extranuclear aggregates	immunofluorescence, immunohistochemistry	striatum			10	35
472	HD	Kotliarova	15836623	2005	HD150QG	Transgenic (random)	HTT (1 kb of 5' UTR)	HTT exon1	150	C57BL/6J	N	polyQ protein aggregates	nuclear inclusions	immunofluorescence, immunohistochemistry	cerebral cortex			35
473	HD	Kotliarova	15836623	2005	HD150QG	Transgenic (random)	HTT (1 kb of 5' UTR)	HTT exon1	150	C57BL/6J	N	polyQ protein aggregates	nuclear inclusions	immunofluorescence, immunohistochemistry	striatum			10	35
474	HD	Kotliarova	15836623	2005	HD150QG	Transgenic (random)	HTT (1 kb of 5' UTR)	HTT exon1	150	C57BL/6J	O	Lifespan	decreased lifespan	observation				22	47		Age I - 10% death rate; Age II - 90% death rate
475	HD	Jenkins	16135087	2005	N171-18Q	Transgenic (random)	PrP	cDNA HTT (Exon1, 2, 3 and part of 4)	18	(C57BL/6 x C3H/HE)F1/J	N	Neuronal physiology alterations	brain metabolites level alteration	MRS	striatum						timepoints not clear; decrease: NAA (-21%)
476	HD	Schilling	9949199	1999	N171-18Q	Transgenic (random)	PrP	cDNA HTT (Exon1, 2, 3 and part of 4)	18	(C57BL/6 x C3H/HE)F1/J	O	Lifespan	normal lifespan	observation
477	HD	Norflus	15474369	2004	N171-82Q-81	Transgenic (random)	PrP	cDNA HTT (Exon1, 2, 3 and part of 4)	82	(C57BL/6 x C3H/HE)F1/J	M	Abnormal sensorimotor response	acoustic startle response reduction	acoustic startle PPI test				13	17
478	HD	Southwell	19864571	2009	N171-82Q-81	Transgenic (random)	PrP	cDNA HTT (Exon1, 2, 3 and part of 4)	82	(C57BL/6 x C3H/HE)F1/J	M	Balance and coordination alterations	beam walk impairment	beam walking				12	28		only males tested
479	HD	Schilling	11442350	2001	N171-82Q-81	Transgenic (random)	PrP	cDNA HTT (Exon1, 2, 3 and part of 4)	82	(C57BL/6 x C3H/HE)F1/J	M	Balance and coordination alterations	general incoordination	observation				12			inverted wire mesh suspension
480	HD	Schilling	9949199	1999	N171-82Q-81	Transgenic (random)	PrP	cDNA HTT (Exon1, 2, 3 and part of 4)	82	(C57BL/6 x C3H/HE)F1/J	M	Balance and coordination alterations	rotarod impairment	rotarod				13	21
481	HD	Schilling	9949199	1999	N171-82Q-81	Transgenic (random)	PrP	cDNA HTT (Exon1, 2, 3 and part of 4)	82	(C57BL/6 x C3H/HE)F1/J	M	Clasping behaviour	clasping	tail suspension test				21			endstage mice
482	HD	Schilling	11442350	2001	N171-82Q-81	Transgenic (random)	PrP	cDNA HTT (Exon1, 2, 3 and part of 4)	82	(C57BL/6 x C3H/HE)F1/J	M	Gait alteration	abnormal gait	observation				9
483	HD	Schilling	9949199	1999	N171-82Q-81	Transgenic (random)	PrP	cDNA HTT (Exon1, 2, 3 and part of 4)	82	(C57BL/6 x C3H/HE)F1/J	M	Locomotor impairment	grooming activity decrease	observation							endstage mice
484	HD	Klivenyi	16443291	2006	N171-82Q-81	Transgenic (random)	PrP	cDNA HTT (Exon1, 2, 3 and part of 4)	82	(C57BL/6 x C3H/HE)F1/J	M	Locomotor impairment	grooming activity increase	open field				15
485	HD	Klivenyi	16443291	2006	N171-82Q-81	Transgenic (random)	PrP	cDNA HTT (Exon1, 2, 3 and part of 4)	82	(C57BL/6 x C3H/HE)F1/J	M	Locomotor impairment	motor and exploratory activity decrease	open field				12	21		Age II based on Schilling et al., 2001 PMID:11442350; at Age II deficit in both phases of diurnal cycle
486	HD	Klivenyi	16443291	2006	N171-82Q-81	Transgenic (random)	PrP	cDNA HTT (Exon1, 2, 3 and part of 4)	82	(C57BL/6 x C3H/HE)F1/J	M	Locomotor impairment	rearing rate decrease	open field				8	18		also decreased number of head dips in elevated-plus maze at this period
487	HD	Schilling	11442350	2001	N171-82Q-81	Transgenic (random)	PrP	cDNA HTT (Exon1, 2, 3 and part of 4)	82	(C57BL/6 x C3H/HE)F1/J	M	Tremor	tremor	observation				17			subtle
488	HD	Cheng	21320608	2011	N171-82Q-81	Transgenic (random)	PrP	cDNA HTT (Exon1, 2, 3 and part of 4)	82	(C57BL/6 x C3H/HE)F1/J	N	Brain morphology alteration	brain volume decrease	MRI	amygdala			10	18	-24
489	HD	Cheng	21320608	2011	N171-82Q-81	Transgenic (random)	PrP	cDNA HTT (Exon1, 2, 3 and part of 4)	82	(C57BL/6 x C3H/HE)F1/J	N	Brain morphology alteration	brain volume decrease	MRI	corpus callosum			6	18	-16
490	HD	Cheng	21320608	2011	N171-82Q-81	Transgenic (random)	PrP	cDNA HTT (Exon1, 2, 3 and part of 4)	82	(C57BL/6 x C3H/HE)F1/J	N	Brain morphology alteration	brain volume decrease	MRI	hypothalamus			10	18	-17
491	HD	Stack	20338236	2010	N171-82Q-81	Transgenic (random)	PrP	cDNA HTT (Exon1, 2, 3 and part of 4)	82	(C57BL/6 x C3H/HE)F1/J	N	Brain morphology alteration	brain volume decrease	stereological measurement, immunohistochemistry	striatum			17		-27
492	HD	Cheng	21320608	2011	N171-82Q-81	Transgenic (random)	PrP	cDNA HTT (Exon1, 2, 3 and part of 4)	82	(C57BL/6 x C3H/HE)F1/J	N	Brain morphology alteration	brain volume decrease	MRI	thalamus			10	18	-15
493	HD	Mughal	21106706	2011	N171-82Q-81	Transgenic (random)	PrP	cDNA HTT (Exon1, 2, 3 and part of 4)	82	(C57BL/6 x C3H/HE)F1/J	N	Brain morphology alteration	brain volume increase	histochemistry	ventricle			16			+165% area increase
494	HD	Yu	12657678	2003	N171-82Q-81	Transgenic (random)	PrP	cDNA HTT (Exon1, 2, 3 and part of 4)	82	not specified	N	Neuronal loss	apoptosis increase	TUNEL, caspase-3 assay	cerebral cortex			13	22		caspase-3 assay analyzed at 19 weeks of age
495	HD	Yu	12657678	2003	N171-82Q-81	Transgenic (random)	PrP	cDNA HTT (Exon1, 2, 3 and part of 4)	82	not specified	N	Neuronal loss	apoptosis increase	caspase-3 assay	hypothalamus		including preoptic area	19
496	HD	Yu	12657678	2003	N171-82Q-81	Transgenic (random)	PrP	cDNA HTT (Exon1, 2, 3 and part of 4)	82	not specified	N	Neuronal loss	apoptosis increase	TUNEL, caspase-3 assay	striatum			13	22		caspase-3 assay analyzed at 19 weeks of age
497	HD	Mughal	21106706	2011	N171-82Q-81	Transgenic (random)	PrP	cDNA HTT (Exon1, 2, 3 and part of 4)	82	(C57BL/6 x C3H/HE)F1/J	N	Neuronal loss	cell loss	immunohistochemistry	striatum			16		-50	NeuN-positive neurones; not observed by Stack et al., 2010 PMID:20338236; observed (cresyl-violet staining, -26%) by Vamos et al., 2009 PMID:19551467
498	HD	Yu	12657678	2003	N171-82Q-81	Transgenic (random)	PrP	cDNA HTT (Exon1, 2, 3 and part of 4)	82	not specified	N	Neuronal morphology alterations	abnormal cell morphology	electron microscopy	cerebral cortex			22			apoptotic morphology
499	HD	Yu	12657678	2003	N171-82Q-81	Transgenic (random)	PrP	cDNA HTT (Exon1, 2, 3 and part of 4)	82	not specified	N	Neuronal morphology alterations	abnormal cell morphology	electron microscopy	hypothalamus			22			apoptotic morphology
500	HD	Yu	12657678	2003	N171-82Q-81	Transgenic (random)	PrP	cDNA HTT (Exon1, 2, 3 and part of 4)	82	not specified	N	Neuronal morphology alterations	abnormal cell morphology	electron microscopy	striatum			22			apoptotic morphology
501	HD	Stack	20338236	2010	N171-82Q-81	Transgenic (random)	PrP	cDNA HTT (Exon1, 2, 3 and part of 4)	82	(C57BL/6 x C3H/HE)F1/J	N	Neuronal morphology alterations	cell size decrease	stereological measurement, immunohistochemistry	striatum		medium spiny neurons	17		-25
502	HD	Jenkins	16135087	2005	N171-82Q-81	Transgenic (random)	PrP	cDNA HTT (Exon1, 2, 3 and part of 4)	82	(C57BL/6 x C3H/HE)F1/J	N	Neuronal physiology alterations	brain metabolites level alteration	MRS	striatum			15	19		timepoints not clear; decrease: NAA (-43%), increase: taurine (+48%)
503	HD	Jarabek	14662521	2004	N171-82Q-81	Transgenic (random)	PrP	cDNA HTT (Exon1, 2, 3 and part of 4)	82	(C57BL/6 x C3H/HE)F1/J	N	Neuronal physiology alterations	decreased susceptibility to neuronal excitotoxicity	Fluoro-Jade staining	striatum			15		-78	QUIN-induced excitotoxicity - neuronal death decrease
504	HD	Yuen	22402331	2012	N171-82Q-81	Transgenic (random)	PrP	cDNA HTT (Exon1, 2, 3 and part of 4)	82	(C57BL/6 x C3H/HE)F1/J	N	Neuronal physiology alterations	electrophysiology alteration	electrophysiology	cerebral cortex		prefrontal cortex (pyramidal neurons)	13	22		GABAAR-IPSC
505	HD	Yuen	22402331	2012	N171-82Q-81	Transgenic (random)	PrP	cDNA HTT (Exon1, 2, 3 and part of 4)	82	(C57BL/6 x C3H/HE)F1/J	N	Neuronal physiology alterations	electrophysiology alteration	electrophysiology	striatum		dorsal (medium spiny neurons)	13	22		GABAAR-IPSC
506	HD	Luthi-Carter	12165555	2002	N171-82Q-81	Transgenic (random)	PrP	cDNA HTT (Exon1, 2, 3 and part of 4)	82	(C57BL/6 x C3H/HE)F1/J	N	Neuronal physiology alterations	gene expression alteration	microarrays, real-time qRT-PCR	cerebellum			17			see also Chan et al., 2002 PMID:12165556 for comparison of the data with HD 100 and YAC72
507	HD	Mughal	21106706	2011	N171-82Q-81	Transgenic (random)	PrP	cDNA HTT (Exon1, 2, 3 and part of 4)	82	(C57BL/6 x C3H/HE)F1/J	N	Neuronal physiology alterations	gene expression alteration	immunoblotting, microarrays	striatum			14	17		Age II based on Luthi-Carter et al., 2000 PMID:10814708
508	HD	Schilling	11442350	2001	N171-82Q-81	Transgenic (random)	PrP	cDNA HTT (Exon1, 2, 3 and part of 4)	82	(C57BL/6 x C3H/HE)F1/J	N	polyQ protein aggregates	diffused nuclear staining	immunohistochemistry	cerebellum		dentate nucleus (granular neurons)	4	22		weak nuclear staining at Age I
509	HD	Schilling	11442350	2001	N171-82Q-81	Transgenic (random)	PrP	cDNA HTT (Exon1, 2, 3 and part of 4)	82	(C57BL/6 x C3H/HE)F1/J	N	polyQ protein aggregates	diffused nuclear staining	immunohistochemistry	cerebral cortex		layers IV-VI	4	22		prominent nuclear staining
510	HD	Schilling	11442350	2001	N171-82Q-81	Transgenic (random)	PrP	cDNA HTT (Exon1, 2, 3 and part of 4)	82	(C57BL/6 x C3H/HE)F1/J	N	polyQ protein aggregates	diffused nuclear staining	immunohistochemistry	hippocampus		CA1 neurons	4	22		prominent nuclear staining
511	HD	Schilling	11442350	2001	N171-82Q-81	Transgenic (random)	PrP	cDNA HTT (Exon1, 2, 3 and part of 4)	82	(C57BL/6 x C3H/HE)F1/J	N	polyQ protein aggregates	diffused nuclear staining	immunohistochemistry	striatum			4	22		weak nuclear stainng at Age I
512	HD	Schilling	11442350	2001	N171-82Q-81	Transgenic (random)	PrP	cDNA HTT (Exon1, 2, 3 and part of 4)	82	(C57BL/6 x C3H/HE)F1/J	N	polyQ protein aggregates	diffused nuclear staining	immunohistochemistry	thalamus			4	22		prominent nuclear staining
513	HD	Schilling	11442350	2001	N171-82Q-81	Transgenic (random)	PrP	cDNA HTT (Exon1, 2, 3 and part of 4)	82	(C57BL/6 x C3H/HE)F1/J	N	polyQ protein aggregates	extranuclear aggregates	immunohistochemistry, electron microscopy	cerebral cortex		layers III–IV	12	26		Age I based on Li et al., 2003 PMID:12913073 (electron microscopy)
514	HD	Schilling	11442350	2001	N171-82Q-81	Transgenic (random)	PrP	cDNA HTT (Exon1, 2, 3 and part of 4)	82	(C57BL/6 x C3H/HE)F1/J	N	polyQ protein aggregates	extranuclear aggregates	immunohistochemistry	hippocampus		C3	4
515	HD	Schilling	11442350	2001	N171-82Q-81	Transgenic (random)	PrP	cDNA HTT (Exon1, 2, 3 and part of 4)	82	(C57BL/6 x C3H/HE)F1/J	N	polyQ protein aggregates	extranuclear aggregates	immunohistochemistry	midbrain		substantia nigra	26
516	HD	Li	12913073	2003	N171-82Q-81	Transgenic (random)	PrP	cDNA HTT (Exon1, 2, 3 and part of 4)	82	not specified	N	polyQ protein aggregates	extranuclear aggregates	immunohistochemistry, electron microscopy	striatum			17
517	HD	Schilling	9949199	1999	N171-82Q-81	Transgenic (random)	PrP	cDNA HTT (Exon1, 2, 3 and part of 4)	82	(C57BL/6 x C3H/HE)F1/J	N	polyQ protein aggregates	nuclear inclusions	immunohistochemistry	amygdala			28
518	HD	Schilling	11442350	2001	N171-82Q-81	Transgenic (random)	PrP	cDNA HTT (Exon1, 2, 3 and part of 4)	82	(C57BL/6 x C3H/HE)F1/J	N	polyQ protein aggregates	nuclear inclusions	immunohistochemistry	cerebellum		dentate nucleus (granular neurons)	22
519	HD	Schilling	11442350	2001	N171-82Q-81	Transgenic (random)	PrP	cDNA HTT (Exon1, 2, 3 and part of 4)	82	(C57BL/6 x C3H/HE)F1/J	N	polyQ protein aggregates	nuclear inclusions	immunohistochemistry	cerebral cortex			22
520	HD	Schilling	11442350	2001	N171-82Q-81	Transgenic (random)	PrP	cDNA HTT (Exon1, 2, 3 and part of 4)	82	(C57BL/6 x C3H/HE)F1/J	N	polyQ protein aggregates	nuclear inclusions	immunohistochemistry	hippocampus		CA1 neurons	22
521	HD	Schilling	11442350	2001	N171-82Q-81	Transgenic (random)	PrP	cDNA HTT (Exon1, 2, 3 and part of 4)	82	(C57BL/6 x C3H/HE)F1/J	N	polyQ protein aggregates	nuclear inclusions	immunohistochemistry	striatum			22	28		weak staining; Age II based on Schilling et al., 1999 PMID:9949199
522	HD	Schilling	11442350	2001	N171-82Q-81	Transgenic (random)	PrP	cDNA HTT (Exon1, 2, 3 and part of 4)	82	(C57BL/6 x C3H/HE)F1/J	N	polyQ protein aggregates	nuclear inclusions	immunohistochemistry	thalamus			22
523	HD	Yu	12657678	2003	N171-82Q-81	Transgenic (random)	PrP	cDNA HTT (Exon1, 2, 3 and part of 4)	82	not specified	N	Glial abnormalities	reactive gliosis	immunohistochemistry	striatum			17		246	GFAP staining
524	HD	Norflus	15474369	2004	N171-82Q-81	Transgenic (random)	PrP	cDNA HTT (Exon1, 2, 3 and part of 4)	82	(C57BL/6 x C3H/HE)F1/J	N	Sensorimotor gating impairment	prepulse inhibition deficit	acoustic startle PPI test				13	17
525	HD	Schilling	9949199	1999	N171-82Q-81	Transgenic (random)	PrP	cDNA HTT (Exon1, 2, 3 and part of 4)	82	(C57BL/6 x C3H/HE)F1/J	C	Learning and memory impairment	simple motor learning deficit	rotarod				13	21
526	HD	Weydt	17055784	2006	N171-82Q-81	Transgenic (random)	PrP	cDNA HTT (Exon1, 2, 3 and part of 4)	82	not specified	O	Adipose tissue dysfunction	abnormal fat morphology	histochemistry		brown adipose tissue		20			white fat-like morphology: reduction in cell density and nuclei number, large lipid droplets
527	HD	Weydt	17055784	2006	N171-82Q-81	Transgenic (random)	PrP	cDNA HTT (Exon1, 2, 3 and part of 4)	82	not specified	O	Adipose tissue dysfunction	percent body fat increase	MRI				10
528	HD	Weydt	17055784	2006	N171-82Q-81	Transgenic (random)	PrP	cDNA HTT (Exon1, 2, 3 and part of 4)	82	not specified	O	Body temperature alteration	adaptive thermogenesis defect	adaptive thermogenesis test				10	20
529	HD	Weydt	17055784	2006	N171-82Q-81	Transgenic (random)	PrP	cDNA HTT (Exon1, 2, 3 and part of 4)	82	not specified	O	Body temperature alteration	hypothermia	subcutaneous temperature measurement				17	26		temeprature drop from ~37 to <30°C
530	HD	Schilling	9949199	1999	N171-82Q-81	Transgenic (random)	PrP	cDNA HTT (Exon1, 2, 3 and part of 4)	82	(C57BL/6 x C3H/HE)F1/J	O	Body weight change	body weight loss	weight measurement				9	25	-50
531	HD	Weydt	17055784	2006	N171-82Q-81	Transgenic (random)	PrP	cDNA HTT (Exon1, 2, 3 and part of 4)	82	not specified	O	Body weight change	lean body mass decrease	MRI				10			% of total weight
532	HD	Duan	12589027	2003	N171-82Q-81	Transgenic (random)	PrP	cDNA HTT (Exon1, 2, 3 and part of 4)	82	(C57BL/6 x C3H/HE)F1/J	O	Diabetes mellitus	glucose tolerance decrease	glucose tolerance test		blood					timepoints not clear
533	HD	Duan	12589027	2003	N171-82Q-81	Transgenic (random)	PrP	cDNA HTT (Exon1, 2, 3 and part of 4)	82	(C57BL/6 x C3H/HE)F1/J	O	Diabetes mellitus	hyperglycemia	blood analysis		blood		16	20
534	HD	Duan	12589027	2003	N171-82Q-81	Transgenic (random)	PrP	cDNA HTT (Exon1, 2, 3 and part of 4)	82	(C57BL/6 x C3H/HE)F1/J	O	Diabetes mellitus	insulin secretion decrease	ELISA		serum				-22	timepoints not clear
535	HD	Schilling	9949199	1999	N171-82Q-81	Transgenic (random)	PrP	cDNA HTT (Exon1, 2, 3 and part of 4)	82	(C57BL/6 x C3H/HE)F1/J	O	Lifespan	decreased lifespan	observation				16	28		Age I - 10% death; Age II - 90% death
536	HD	Weydt	17055784	2006	N171-82Q-81	Transgenic (random)	PrP	cDNA HTT (Exon1, 2, 3 and part of 4)	82	not specified	O	Metabolism alteration	food intake decrease	observation				10			at refeeding stage after fasting period
537	HD	Weydt	17055784	2006	N171-82Q-81	Transgenic (random)	PrP	cDNA HTT (Exon1, 2, 3 and part of 4)	82	not specified	O	Metabolism alteration	mitochondrial abnormalities	oxygen consumption rate measurement				10			oxygen consumption alteration
538	HD	Weydt	17055784	2006	N171-82Q-81	Transgenic (random)	PrP	cDNA HTT (Exon1, 2, 3 and part of 4)	82	not specified	O	Abnormal respiration	oxygen consumption increase	indirect calorimetry				10			when fasting
539	HD	Martin	18984744	2009	N171-82Q-81	Transgenic (random)	PrP	cDNA HTT (Exon1, 2, 3 and part of 4)	82	(C57BL/6 x C3H/HE)F1/J	O	Organ pathology	cell loss	immunohistochemistry		pancreas	β islet cells				timepoints not clear
540	HD	Martin	18984744	2009	N171-82Q-81	Transgenic (random)	PrP	cDNA HTT (Exon1, 2, 3 and part of 4)	82	(C57BL/6 x C3H/HE)F1/J	O	Organ pathology	organ morphology alteration	immunohistochemistry		pancreas	islets of Langerhans				decreased islets area (-83%)
541	HD	Martin	18984744	2009	N171-82Q-81	Transgenic (random)	PrP	cDNA HTT (Exon1, 2, 3 and part of 4)	82	(C57BL/6 x C3H/HE)F1/J	O	Organ pathology	organ morphology alteration	immunohistochemistry		pancreas	α islet cells				displacement of α islet cells from periphery to center of islets; timepoints not clear
542	HD	Schilling	9949199	1999	N171-82Q-81	Transgenic (random)	PrP	cDNA HTT (Exon1, 2, 3 and part of 4)	82	(C57BL/6 x C3H/HE)F1/J	O	Posture abnormalities	kyphosis	observation				21
543	HD	Martin	18984744	2009	N171-82Q-81	Transgenic (random)	PrP	cDNA HTT (Exon1, 2, 3 and part of 4)	82	(C57BL/6 x C3H/HE)F1/J	O	polyQ protein aggregates	nuclear inclusions	immunohistochemistry		pancreas	islets of Langerhans				timepoints not clear
544	HD	Schilling	15190011	2004	NLS-N171-82Q	Transgenic (random)	PrP	NLS cDNA HTT (Exon1, 2, 3 and part of 4)	82	(C57BL/6 x C3H/HE)F1/J	M	Balance and coordination alterations	rotarod impairment	rotarod				19	26		Age II based on Chaturvedi et al., 2009 PMID:19460884
545	HD	Schilling	15190011	2004	NLS-N171-82Q	Transgenic (random)	PrP	NLS cDNA HTT (Exon1, 2, 3 and part of 4)	82	(C57BL/6 x C3H/HE)F1/J	M	Clasping behaviour	clasping	tail suspension test				30
546	HD	Schilling	15190011	2004	NLS-N171-82Q	Transgenic (random)	PrP	NLS cDNA HTT (Exon1, 2, 3 and part of 4)	82	(C57BL/6 x C3H/HE)F1/J	M	Locomotor impairment	grooming activity decrease	observation				30
547	HD	Schilling	15190011	2004	NLS-N171-82Q	Transgenic (random)	PrP	NLS cDNA HTT (Exon1, 2, 3 and part of 4)	82	(C57BL/6 x C3H/HE)F1/J	M	Locomotor impairment	motor and exploratory activity decrease	open field (dark phase)				30
548	HD	Schilling	15190011	2004	NLS-N171-82Q	Transgenic (random)	PrP	NLS cDNA HTT (Exon1, 2, 3 and part of 4)	82	(C57BL/6 x C3H/HE)F1/J	N	polyQ protein aggregates	diffused nuclear staining	immunohistochemistry	cerebral cortex			13	35
549	HD	Schilling	15190011	2004	NLS-N171-82Q	Transgenic (random)	PrP	NLS cDNA HTT (Exon1, 2, 3 and part of 4)	82	(C57BL/6 x C3H/HE)F1/J	N	polyQ protein aggregates	nuclear inclusions	immunohistochemistry	cerebral cortex			13	35		no cytoplasmic aggregates
550	HD	Schilling	15190011	2004	NLS-N171-82Q	Transgenic (random)	PrP	NLS cDNA HTT (Exon1, 2, 3 and part of 4)	82	(C57BL/6 x C3H/HE)F1/J	O	Lifespan	decreased lifespan	observation				25	36
551	HD	Chaturvedi	19460884	2009	NLS-N171-82Q	Transgenic (random)	PrP	NLS cDNA HTT (Exon1, 2, 3 and part of 4)	82	not specified	O	Muscle abnormalities	fiber type ratio change	immunohistochemistry		skeletal muscle	soleus, gluteus maximus	26			altered proportion of type I and type II fibers
552	HD	Chaturvedi	19460884	2009	NLS-N171-82Q	Transgenic (random)	PrP	NLS cDNA HTT (Exon1, 2, 3 and part of 4)	82	not specified	O	Muscle abnormalities	gene expression alteration	microarrays, real-time qRT-PCR		skeletal muscle	soleus	26
553	HD	Chaturvedi	19460884	2009	NLS-N171-82Q	Transgenic (random)	PrP	NLS cDNA HTT (Exon1, 2, 3 and part of 4)	82	not specified	O	Muscle abnormalities	mitochondrial abnormalities	electron microscopy		skeletal muscle	soleus	26			decreased area and number
554	HD	Schilling	15190011	2004	NLS-N171-82Q	Transgenic (random)	PrP	NLS cDNA HTT (Exon1, 2, 3 and part of 4)	82	(C57BL/6 x C3H/HE)F1/J	O	Posture abnormalities	kyphosis	observation				30
555	HD	Tebbenkamp	21307087	2011	N118-82Q	Transgenic (random)	PrP	cDNA HTT (Exon1 and 2)	82	(C57BL/6 x C3H/HE)F1/J	M	Locomotor impairment	motor and exploratory activity decrease	observation							endstage mice
556	HD	Tebbenkamp	21307087	2011	N118-82Q	Transgenic (random)	PrP	cDNA HTT (Exon1 and 2)	82	(C57BL/6 x C3H/HE)F1/J	N	Brain morphology alteration	brain weight loss	weight measurement	brain					-25	endstage mice
557	HD	Tebbenkamp	21307087	2011	N118-82Q	Transgenic (random)	PrP	cDNA HTT (Exon1 and 2)	82	(C57BL/6 x C3H/HE)F1/J	N	polyQ protein aggregates	extranuclear aggregates	immunohistochemistry	cerebellum						endstage mice
558	HD	Tebbenkamp	21307087	2011	N118-82Q	Transgenic (random)	PrP	cDNA HTT (Exon1 and 2)	82	(C57BL/6 x C3H/HE)F1/J	N	polyQ protein aggregates	extranuclear aggregates	immunohistochemistry	cerebral cortex						endstage mice
559	HD	Tebbenkamp	21307087	2011	N118-82Q	Transgenic (random)	PrP	cDNA HTT (Exon1 and 2)	82	(C57BL/6 x C3H/HE)F1/J	N	polyQ protein aggregates	extranuclear aggregates	immunohistochemistry	hippocampus						endstage mice
560	HD	Tebbenkamp	21307087	2011	N118-82Q	Transgenic (random)	PrP	cDNA HTT (Exon1 and 2)	82	(C57BL/6 x C3H/HE)F1/J	N	polyQ protein aggregates	extranuclear aggregates	immunohistochemistry	striatum						endstage mice
561	HD	Tebbenkamp	21307087	2011	N118-82Q	Transgenic (random)	PrP	cDNA HTT (Exon1 and 2)	82	(C57BL/6 x C3H/HE)F1/J	N	polyQ protein aggregates	nuclear inclusions	immunohistochemistry	cerebellum						endstage mice
562	HD	Tebbenkamp	21307087	2011	N118-82Q	Transgenic (random)	PrP	cDNA HTT (Exon1 and 2)	82	(C57BL/6 x C3H/HE)F1/J	N	polyQ protein aggregates	nuclear inclusions	immunohistochemistry	cerebral cortex						endstage mice
563	HD	Tebbenkamp	21307087	2011	N118-82Q	Transgenic (random)	PrP	cDNA HTT (Exon1 and 2)	82	(C57BL/6 x C3H/HE)F1/J	N	polyQ protein aggregates	nuclear inclusions	immunohistochemistry	hippocampus						endstage mice
564	HD	Tebbenkamp	21307087	2011	N118-82Q	Transgenic (random)	PrP	cDNA HTT (Exon1 and 2)	82	(C57BL/6 x C3H/HE)F1/J	N	polyQ protein aggregates	nuclear inclusions	immunohistochemistry	striatum						endstage mice
565	HD	Tebbenkamp	21307087	2011	N118-82Q	Transgenic (random)	PrP	cDNA HTT (Exon1 and 2)	82	(C57BL/6 x C3H/HE)F1/J	O	Body weight change	body weight loss	weight measurement						-56	endstage mice
566	HD	Tebbenkamp	21307087	2011	N118-82Q	Transgenic (random)	PrP	cDNA HTT (Exon1 and 2)	82	(C57BL/6 x C3H/HE)F1/J	O	Lifespan	decreased lifespan	observation				15	20		Age I - 10% death; Age II - 90% death
567	HD	Tebbenkamp	21307087	2011	N118-82Q	Transgenic (random)	PrP	cDNA HTT (Exon1 and 2)	82	(C57BL/6 x C3H/HE)F1/J	O	Posture abnormalities	kyphosis	observation							endstage mice
568	HD	Tebbenkamp	21515588	2011	N586-82Q/K14-eGFP	Transgenic (random)	PrP	cDNA HTT (Exon1-12 and part of 13)	82	not specified	M	Balance and coordination alterations	ataxia	observation				17	35		The authors suggest this is being caused by the co-injected K14-eGFP vector, which could modify somehow the disease phenotype
569	HD	Tebbenkamp	21515588	2011	N586-82Q/K14-eGFP	Transgenic (random)	PrP	cDNA HTT (Exon1-12 and part of 13)	82	not specified	M	Balance and coordination alterations	rotarod impairment	rotarod				13	35		10-50-fold deficit at Age II
570	HD	Tebbenkamp	21515588	2011	N586-82Q/K14-eGFP	Transgenic (random)	PrP	cDNA HTT (Exon1-12 and part of 13)	82	not specified	M	Dyskinesia	dyskinesia	observation				17	35		The authors suggest this is being caused by the co-injected K14-eGFP vector, which could modify somehow the disease phenotype
571	HD	Tebbenkamp	21515588	2011	N586-82Q/K14-eGFP	Transgenic (random)	PrP	cDNA HTT (Exon1-12 and part of 13)	82	not specified	N	Brain morphology alteration	brain weight loss	weight measurement	brain					-44	endstage mice
572	HD	Tebbenkamp	21515588	2011	N586-82Q/K14-eGFP	Transgenic (random)	PrP	cDNA HTT (Exon1-12 and part of 13)	82	not specified	N	Glial abnormalities	reactive gliosis	immunohistochemistry	cerebral cortex						GFAP staining; timepoints not clear („symptomatic mice”)
573	HD	Tebbenkamp	21515588	2011	N586-82Q/K14-eGFP	Transgenic (random)	PrP	cDNA HTT (Exon1-12 and part of 13)	82	not specified	N	Glial abnormalities	reactive gliosis	immunohistochemistry	cerebellum						GFAP staining; timepoints not clear („symptomatic mice”)
574	HD	Tebbenkamp	21515588	2011	N586-82Q/K14-eGFP	Transgenic (random)	PrP	cDNA HTT (Exon1-12 and part of 13)	82	not specified	N	Glial abnormalities	reactive gliosis	immunohistochemistry	striatum						GFAP staining; timepoints not clear („symptomatic mice”)
575	HD	Tebbenkamp	21515588	2011	N586-82Q/K14-eGFP	Transgenic (random)	PrP	cDNA HTT (Exon1-12 and part of 13)	82	not specified	N	Neuronal loss	cell loss	histochemistry	cerebellum		granule cell layer (granule cells)	35			„obvious loss”
576	HD	Tebbenkamp	21515588	2011	N586-82Q/K14-eGFP	Transgenic (random)	PrP	cDNA HTT (Exon1-12 and part of 13)	82	not specified	N	Neuronal loss	cell loss	histochemistry	hippocampus		CA1, CA2, CA3				timepoints not clear; loss of CA1 and CA2 regions, partial loss of CA3
577	HD	Tebbenkamp	21515588	2011	N586-82Q/K14-eGFP	Transgenic (random)	PrP	cDNA HTT (Exon1-12 and part of 13)	82	not specified	N	Neuronal physiology alterations	gene expression alteration	in situ hybridization	striatum						decrease of Pde1b, Pde10a, Penk, Drd2 and Egr1 mRNAs level; timepoints not clear („symptomatic mice”)
578	HD	Tebbenkamp	21515588	2011	N586-82Q/K14-eGFP	Transgenic (random)	PrP	cDNA HTT (Exon1-12 and part of 13)	82	not specified	N	polyQ protein aggregates	amyloid-like inclusions	immunohistochemistry	cerebellum						thioflavin-S staining; timepoints not clear („symptomatic mice”)
579	HD	Tebbenkamp	21515588	2011	N586-82Q/K14-eGFP	Transgenic (random)	PrP	cDNA HTT (Exon1-12 and part of 13)	82	not specified	N	polyQ protein aggregates	amyloid-like inclusions	immunohistochemistry	striatum						thioflavin-S staining; timepoints not clear („symptomatic mice”)
580	HD	Tebbenkamp	21515588	2011	N586-82Q/K14-eGFP	Transgenic (random)	PrP	cDNA HTT (Exon1-12 and part of 13)	82	not specified	N	polyQ protein aggregates	extranuclear aggregates	immunohistochemistry	cerebral cortex			35			neuropil and large perinuclear aggregates
581	HD	Tebbenkamp	21515588	2011	N586-82Q/K14-eGFP	Transgenic (random)	PrP	cDNA HTT (Exon1-12 and part of 13)	82	not specified	N	polyQ protein aggregates	extranuclear aggregates	immunohistochemistry	cerebellum		granule cell layer (granule cells)	9	35
582	HD	Tebbenkamp	21515588	2011	N586-82Q/K14-eGFP	Transgenic (random)	PrP	cDNA HTT (Exon1-12 and part of 13)	82	not specified	N	polyQ protein aggregates	extranuclear aggregates	immunohistochemistry	hippocampus						timepoints not clear
583	HD	Tebbenkamp	21515588	2011	N586-82Q/K14-eGFP	Transgenic (random)	PrP	cDNA HTT (Exon1-12 and part of 13)	82	not specified	N	polyQ protein aggregates	extranuclear aggregates	immunohistochemistry	striatum			35
584	HD	Tebbenkamp	21515588	2011	N586-82Q/K14-eGFP	Transgenic (random)	PrP	cDNA HTT (Exon1-12 and part of 13)	82	not specified	O	Body weight change	body weight loss	weight measurement						-62	endstage mice
585	HD	Tebbenkamp	21515588	2011	N586-82Q/K14-eGFP	Transgenic (random)	PrP	cDNA HTT (Exon1-12 and part of 13)	82	not specified	O	Lifespan	decreased lifespan	observation				30	43		Age I - 10% and Age II – 90% mice at their endstage
586	HD	Waldron-Roby	22219281	2012	N586-82Q	Transgenic (random)	PrP	cDNA HTT (Exon1-12 and part of 13)	82	(C57BL/6 x C3H/He)F1/NTac	M	Balance and coordination alterations	rotarod impairment	rotarod				17		-47	Line 52
587	HD	Waldron-Roby	22219281	2012	N586-82Q	Transgenic (random)	PrP	cDNA HTT (Exon1-12 and part of 13)	82	(C57BL/6 x C3H/He)F1/NTac	M	Locomotor impairment	grooming activity increase	observation				26			males; poor grooming
588	HD	Waldron-Roby	22219281	2012	N586-82Q	Transgenic (random)	PrP	cDNA HTT (Exon1-12 and part of 13)	82	(C57BL/6 x C3H/He)F1/NTac	M	Locomotor impairment	motor and exploratory activity increase	open field				22	30		Line 52
589	HD	Waldron-Roby	22219281	2012	N586-82Q	Transgenic (random)	PrP	cDNA HTT (Exon1-12 and part of 13)	82	(C57BL/6 x C3H/He)F1/NTac	M	Locomotor impairment	motor and exploratory activity decrease	open field							towards endstage
590	HD	Waldron-Roby	22219281	2012	N586-82Q	Transgenic (random)	PrP	cDNA HTT (Exon1-12 and part of 13)	82	(C57BL/6 x C3H/He)F1/NTac	N	Brain morphology alteration	brain volume decrease	MRI	brain			35	39	-16
591	HD	Waldron-Roby	22219281	2012	N586-82Q	Transgenic (random)	PrP	cDNA HTT (Exon1-12 and part of 13)	82	(C57BL/6 x C3H/He)F1/NTac	N	Brain morphology alteration	brain volume decrease	MRI	cerebellum			35
592	HD	Waldron-Roby	22219281	2012	N586-82Q	Transgenic (random)	PrP	cDNA HTT (Exon1-12 and part of 13)	82	(C57BL/6 x C3H/He)F1/NTac	N	Brain morphology alteration	brain volume decrease	MRI	cerebral cortex		neocortex	35
593	HD	Waldron-Roby	22219281	2012	N586-82Q	Transgenic (random)	PrP	cDNA HTT (Exon1-12 and part of 13)	82	(C57BL/6 x C3H/He)F1/NTac	N	Brain morphology alteration	brain volume decrease	MRI	hippocampus			35
594	HD	Waldron-Roby	22219281	2012	N586-82Q	Transgenic (random)	PrP	cDNA HTT (Exon1-12 and part of 13)	82	(C57BL/6 x C3H/He)F1/NTac	N	Brain morphology alteration	brain volume decrease	MRI	striatum		dorsal	35
595	HD	Waldron-Roby	22219281	2012	N586-82Q	Transgenic (random)	PrP	cDNA HTT (Exon1-12 and part of 13)	82	(C57BL/6 x C3H/He)F1/NTac	N	Brain morphology alteration	brain volume decrease	MRI	thalamus			35
596	HD	Waldron-Roby	22219281	2012	N586-82Q	Transgenic (random)	PrP	cDNA HTT (Exon1-12 and part of 13)	82	(C57BL/6 x C3H/He)F1/NTac	N	polyQ protein aggregates	diffused nuclear staining	immunohistochemistry	cerebral cortex			26
597	HD	Waldron-Roby	22219281	2012	N586-82Q	Transgenic (random)	PrP	cDNA HTT (Exon1-12 and part of 13)	82	(C57BL/6 x C3H/He)F1/NTac	N	polyQ protein aggregates	diffused nuclear staining	immunohistochemistry	hippocampus			26
598	HD	Waldron-Roby	22219281	2012	N586-82Q	Transgenic (random)	PrP	cDNA HTT (Exon1-12 and part of 13)	82	(C57BL/6 x C3H/He)F1/NTac	N	polyQ protein aggregates	diffused nuclear staining	immunohistochemistry	striatum			26
599	HD	Waldron-Roby	22219281	2012	N586-82Q	Transgenic (random)	PrP	cDNA HTT (Exon1-12 and part of 13)	82	(C57BL/6 x C3H/He)F1/NTac	N	polyQ protein aggregates	extranuclear aggregates	immunohistochemistry	cerebral cortex			26
600	HD	Waldron-Roby	22219281	2012	N586-82Q	Transgenic (random)	PrP	cDNA HTT (Exon1-12 and part of 13)	82	(C57BL/6 x C3H/He)F1/NTac	N	polyQ protein aggregates	extranuclear aggregates	immunohistochemistry	hippocampus			26
601	HD	Waldron-Roby	22219281	2012	N586-82Q	Transgenic (random)	PrP	cDNA HTT (Exon1-12 and part of 13)	82	(C57BL/6 x C3H/He)F1/NTac	N	polyQ protein aggregates	extranuclear aggregates	immunohistochemistry	striatum			26
602	HD	Waldron-Roby	22219281	2012	N586-82Q	Transgenic (random)	PrP	cDNA HTT (Exon1-12 and part of 13)	82	(C57BL/6 x C3H/He)F1/NTac	O	Body weight change	body weight loss	weight measurement, observation				22	48	-36	Line 52; obvious body size decrease in males visible at 26 weeks
603	HD	Waldron-Roby	22219281	2012	N586-82Q	Transgenic (random)	PrP	cDNA HTT (Exon1-12 and part of 13)	82	(C57BL/6 x C3H/He)F1/NTac	O	Lifespan	decreased lifespan	observation				30	60		Line 52;Age I - 10% death; Age II – 90% death
604	HD	Waldron-Roby	22219281	2012	N586-82Q	Transgenic (random)	PrP	cDNA HTT (Exon1-12 and part of 13)	82	(C57BL/6 x C3H/He)F1/NTac	O	Posture abnormalities	kyphosis	observation							endstage mice
605	HD	Waldron-Roby	22219281	2012	N586-82Q	Transgenic (random)	PrP	cDNA HTT (Exon1-12 and part of 13)	82	(C57BL/6 x C3H/He)F1/NTac	C	Affective function alteration	anxiety increase	fear conditioning				35			increased response to electric shock stimuli
606	HD	Waldron-Roby	22219281	2012	N586-82Q	Transgenic (random)	PrP	cDNA HTT (Exon1-12 and part of 13)	82	(C57BL/6 x C3H/He)F1/NTac	C	Learning and memory impairment	associative learning deficit	fear conditioning				35			deificits in contextual and cue-dependent memory
607	HD	Guidetti	10434303	2001	HD48, HD89	Transgenic (random)	CMV	cDNA HTT FL	48, 89	FVB/N	M	Balance and coordination alterations	rotarod impairment	rotarod				57	69	-85
608	HD	Reddy	9771716	1998	HD48, HD89	Transgenic (random)	CMV	cDNA HTT FL	48, 89	FVB/N	M	Clasping behaviour	clasping	tail suspension test				8			till death
609	HD	Reddy	9771716	1998	HD48, HD89	Transgenic (random)	CMV	cDNA HTT FL	48, 89	FVB/N	M	Locomotor impairment	circling behavior	observation				20	69		unidirectional; also backflips; Age II not clear - hyperactivity lasts for 3-9 months (based on Guidetti et al., 2001 PMID:10434303)
610	HD	Reddy	9771716	1998	HD48, HD89	Transgenic (random)	CMV	cDNA HTT FL	48, 89	FVB/N	M	Locomotor impairment	grooming activity increase	observation				20	69		Age II not clear - hyperactivity lasts for 3-9 months (based on Guidetti et al., 2001 PMID: 10434303)
611	HD	Reddy	9771716	1998	HD48, HD89	Transgenic (random)	CMV	cDNA HTT FL	48, 89	FVB/N	M	Locomotor impairment	motor and exploratory activity decrease	observation, open field				35	75		less alert and less exploratory; timepoints not clear - follows hyperactive period and lasts 4-6 weeks when mice are characterized by "locomotor deterioration and akinesia"; open field analysis between 57 and 69 weeks by Guidetti et al., 2001 PMID:10434303
612	HD	Reddy	9771716	1998	HD48, HD89	Transgenic (random)	CMV	cDNA HTT FL	48, 89	FVB/N	N	Neuronal loss	apoptosis increase	TUNEL	hippocampus		CA1	24
613	HD	Reddy	9771716	1998	HD48, HD89	Transgenic (random)	CMV	cDNA HTT FL	48, 89	FVB/N	N	Neuronal loss	apoptosis increase	TUNEL	striatum			24
614	HD	Guidetti	10434303	2001	HD48, HD89	Transgenic (random)	CMV	cDNA HTT FL	48, 89	FVB/N	N	Neuronal loss	cell loss	immunohistochemistry	cerebral cortex		layers II, III, V, VI	24			especially layer Vl
615	HD	Guidetti	10434303	2001	HD48, HD89	Transgenic (random)	CMV	cDNA HTT FL	48, 89	FVB/N	N	Neuronal loss	cell loss	immunohistochemistry	striatum		small and medium neurons	24		-20	not observed by Guidetti et al., 2001 PMID: 10434303 at 57 to 69 weeks of age
616	HD	Guidetti	10434303	2001	HD48, HD89	Transgenic (random)	CMV	cDNA HTT FL	48, 89	FVB/N	N	Neuronal morphology alterations	cell size decrease	stereological measurement	cerebral cortex		pyramidal neurons	57	69	-36	% change for HD48; HD89 - -23%
617	HD	Guidetti	10434303	2001	HD48, HD89	Transgenic (random)	CMV	cDNA HTT FL	48, 89	FVB/N	N	Neuronal morphology alterations	cell size decrease	stereological measurement	striatum		medium spiny neurons	57	69	-56	% change for HD89; HD48 - -50%
618	HD	Guidetti	10434303	2001	HD48, HD89	Transgenic (random)	CMV	cDNA HTT FL	48, 89	FVB/N	N	Neuronal morphology alterations	dendritic degeneration	immunohistochemistry	cerebral cortex		pyramidal neurons	57	69		dendritic surface area decrease - -41% change for HD48; HD89 - -26%; degeneration visible at 24 weeks
619	HD	Guidetti	10434303	2001	HD48, HD89	Transgenic (random)	CMV	cDNA HTT FL	48, 89	FVB/N	N	Neuronal morphology alterations	dendritic degeneration	immunohistochemistry	striatum		medium spiny neurons	57	69		dendritic surface area decrease - -43% change for HD48; HD89 - -42%
620	HD	Reddy	9771716	1998	HD48, HD89	Transgenic (random)	CMV	cDNA HTT FL	48, 89	FVB/N	N	Neuronal morphology alterations	cell degeneration	histochemistry	cerebral cortex			24			H&E staining
621	HD	Reddy	9771716	1998	HD48, HD89	Transgenic (random)	CMV	cDNA HTT FL	48, 89	FVB/N	N	Neuronal morphology alterations	cell degeneration	histochemistry	hippocampus		CA1, CA3	24			H&E staining
622	HD	Reddy	9771716	1998	HD48, HD89	Transgenic (random)	CMV	cDNA HTT FL	48, 89	FVB/N	N	Neuronal morphology alterations	cell degeneration	histochemistry	striatum		small and medium neurons	24			H&E staining
623	HD	Reddy	9771716	1998	HD48, HD89	Transgenic (random)	CMV	cDNA HTT FL	48, 89	FVB/N	N	Neuronal morphology alterations	cell degeneration	histochemistry	thalamus			24			H&E staining
624	HD	Guidetti	10434303	2001	HD48, HD89	Transgenic (random)	CMV	cDNA HTT FL	48, 89	FVB/N	N	Neuronal morphology alterations	spine density decrease	immunohistochemistry	cerebral cortex		pyramidal neurons	57	69	-66	% change for 1° spines in HD48 (2° - -20%) ; HD89 - 1° spines -25%, 2° spines -21%
625	HD	Guidetti	10434303	2001	HD48, HD89	Transgenic (random)	CMV	cDNA HTT FL	48, 89	FVB/N	N	Neuronal morphology alterations	spine density decrease	immunohistochemistry	striatum		medium spiny neurons	57	69	-98	% change for 1° spines in HD89 (2° - -50%) ; HD48 - 1° spines -89%, 2° spines -41%
626	HD	Reddy	9771716	1998	HD48, HD89	Transgenic (random)	CMV	cDNA HTT FL	48, 89	FVB/N	N	polyQ protein aggregates	diffused nuclear staining	immunohistochemistry	cerebellum		Purkinje cells	12	24		Age I based on Reddy et al., 1998 PMID: 10434303
627	HD	Reddy	9771716	1998	HD48, HD89	Transgenic (random)	CMV	cDNA HTT FL	48, 89	FVB/N	N	polyQ protein aggregates	diffused nuclear staining	immunohistochemistry	cerebral cortex			24
628	HD	Reddy	9771716	1998	HD48, HD89	Transgenic (random)	CMV	cDNA HTT FL	48, 89	FVB/N	N	polyQ protein aggregates	diffused nuclear staining	immunohistochemistry	hippocampus			24
629	HD	Reddy	9771716	1998	HD48, HD89	Transgenic (random)	CMV	cDNA HTT FL	48, 89	FVB/N	N	polyQ protein aggregates	diffused nuclear staining	immunohistochemistry	striatum			24
630	HD	Reddy	9771716	1998	HD48, HD89	Transgenic (random)	CMV	cDNA HTT FL	48, 89	FVB/N	N	polyQ protein aggregates	diffused nuclear staining	immunohistochemistry	thalamus			24
631	HD	Reddy	9771716	1998	HD48, HD89	Transgenic (random)	CMV	cDNA HTT FL	48, 89	FVB/N	N	polyQ protein aggregates	nuclear inclusions	immunohistochemistry	cerebellum		Purkinje cells	12	24		Age I based on Reddy et al., 1998 PMID: 10434303
632	HD	Reddy	9771716	1998	HD48, HD89	Transgenic (random)	CMV	cDNA HTT FL	48, 89	FVB/N	N	polyQ protein aggregates	nuclear inclusions	immunohistochemistry	cerebral cortex			24
633	HD	Reddy	9771716	1998	HD48, HD89	Transgenic (random)	CMV	cDNA HTT FL	48, 89	FVB/N	N	polyQ protein aggregates	nuclear inclusions	immunohistochemistry	hippocampus			24
634	HD	Reddy	9771716	1998	HD48, HD89	Transgenic (random)	CMV	cDNA HTT FL	48, 89	FVB/N	N	polyQ protein aggregates	nuclear inclusions	immunohistochemistry	striatum			24
635	HD	Reddy	9771716	1998	HD48, HD89	Transgenic (random)	CMV	cDNA HTT FL	48, 89	FVB/N	N	polyQ protein aggregates	nuclear inclusions	immunohistochemistry	thalamus			24
636	HD	Reddy	9771716	1998	HD48, HD89	Transgenic (random)	CMV	cDNA HTT FL	48, 89	FVB/N	N	Glial abnormalities	reactive gliosis	immunohistochemistry	cerebral cortex			24			GFAP stianing
637	HD	Reddy	9771716	1998	HD48, HD89	Transgenic (random)	CMV	cDNA HTT FL	48, 89	FVB/N	N	Glial abnormalities	reactive gliosis	immunohistochemistry	hippocampus			24			GFAP stianing
638	HD	Reddy	9771716	1998	HD48, HD89	Transgenic (random)	CMV	cDNA HTT FL	48, 89	FVB/N	N	Glial abnormalities	reactive gliosis	immunohistochemistry	striatum			24			GFAP stianing
639	HD	Reddy	9771716	1998	HD48, HD89	Transgenic (random)	CMV	cDNA HTT FL	48, 89	FVB/N	N	Glial abnormalities	reactive gliosis	immunohistochemistry	thalamus			24			GFAP stianing
640	HD	Reddy	9771716	1998	HD48, HD89	Transgenic (random)	CMV	cDNA HTT FL	48, 89	FVB/N	O	Abnormal urination	urinary inctontinence	observation				24
641	HD	Reddy	9771716	1998	HD48, HD89	Transgenic (random)	CMV	cDNA HTT FL	48, 89	FVB/N	O	Lifespan	decreased lifespan	observation					78		timepoints not clear; preceded by "paucity in volitional movement and lack of response to sensory stimuli" that occur 6-10 days before death
642	HD	Brown	18632688	2008	D9-N171-98Q	Transgenic (random)	mouse DARPP-32	cDNA HTT (Exon1, 2, 3 and part of 4)	98	C57BL/6J	M	Balance and coordination alterations	rotarod impairment	rotarod				43	69		females; males at Age II
643	HD	Brown	18632688	2008	D9-N171-98Q	Transgenic (random)	mouse DARPP-32	cDNA HTT (Exon1, 2, 3 and part of 4)	98	C57BL/6J	M	Locomotor impairment	motor and exploratory activity decrease	open field				69			males
644	HD	Brown	18632688	2008	D9-N171-98Q	Transgenic (random)	mouse DARPP-32	cDNA HTT (Exon1, 2, 3 and part of 4)	98	C57BL/6J	N	Brain morphology alteration	brain volume decrease	stereological measurement	ventricle			9	47		lack of ventricle at 47 weeks
645	HD	Brown	18632688	2008	D9-N171-98Q	Transgenic (random)	mouse DARPP-32	cDNA HTT (Exon1, 2, 3 and part of 4)	98	C57BL/6J	N	Brain morphology alteration	brain weight loss	weight measurement	forebrain			95
646	HD	Thomas	21177255	2011	D9-N171-98Q	Transgenic (random)	mouse DARPP-32	cDNA HTT (Exon1, 2, 3 and part of 4)	98	C57BL/6J	N	Neuronal physiology alterations	gene expression alteration	microarray, real-time qRT-PCR	striatum			61
647	HD	Brown	18632688	2008	D9-N171-98Q	Transgenic (random)	mouse DARPP-32	cDNA HTT (Exon1, 2, 3 and part of 4)	98	C57BL/6J	N	polyQ protein aggregates	diffused nuclear staining	immunohistochemistry	striatum			9
648	HD	Brown	18632688	2008	D9-N171-98Q	Transgenic (random)	mouse DARPP-32	cDNA HTT (Exon1, 2, 3 and part of 4)	98	C57BL/6J	N	polyQ protein aggregates	nuclear inclusions	immunohistochemistry	cerebellum		Purkinje cells	37	95		less inclusions than in striatum
649	HD	Brown	18632688	2008	D9-N171-98Q	Transgenic (random)	mouse DARPP-32	cDNA HTT (Exon1, 2, 3 and part of 4)	98	C57BL/6J	N	polyQ protein aggregates	nuclear inclusions	immunohistochemistry	striatum			26	95
650	HD	Brown	18632688	2008	D9-N171-98Q	Transgenic (random)	mouse DARPP-32	cDNA HTT (Exon1, 2, 3 and part of 4)	98	C57BL/6J	O	Body weight change	body weight loss	weight measurement				61	65	-30	females from Age I, males from Age II; % change for females (males -13%)
651	HD	Bradford	20018729	2009	Htt-160Q	Transgenic (random)	GFAP (Gfa2)	cDNA F N-terminal htt (1–208 aa)	160	FVB	M	Balance and coordination alterations	rotarod impairment	rotarod				52	69
652	HD	Bradford	20018729	2009	Htt-160Q	Transgenic (random)	GFAP (Gfa2)	cDNA F N-terminal htt (1–208 aa)	160	FVB	M	Clasping behaviour	clasping	tail suspension test				78			observed also in mixed FVB/N x B6C3 background
653	HD	Bradford	20018729	2009	Htt-160Q	Transgenic (random)	GFAP (Gfa2)	cDNA F N-terminal htt (1–208 aa)	160	FVB	N	Glial abnormalities	glutamate uptake decrease	glutamate uptake assay	cortex-striatum			86
654	HD	Bradford	20018729	2009	Htt-160Q	Transgenic (random)	GFAP (Gfa2)	cDNA F N-terminal htt (1–208 aa)	160	FVB	N	Glial abnormalities	reactive gliosis	immunohistochemistry	brainstem			78			GFAP staining
655	HD	Bradford	20018729	2009	Htt-160Q	Transgenic (random)	GFAP (Gfa2)	cDNA F N-terminal htt (1–208 aa)	160	FVB	N	Glial abnormalities	reactive gliosis	immunohistochemistry	cerebellum			78			GFAP staining
656	HD	Bradford	20018729	2009	Htt-160Q	Transgenic (random)	GFAP (Gfa2)	cDNA F N-terminal htt (1–208 aa)	160	FVB	N	Glial abnormalities	reactive gliosis	immunohistochemistry	cerebral cortex			78			GFAP staining
657	HD	Bradford	20018729	2009	Htt-160Q	Transgenic (random)	GFAP (Gfa2)	cDNA F N-terminal htt (1–208 aa)	160	FVB	N	Glial abnormalities	reactive gliosis	immunohistochemistry	striatum			78			GFAP staining
658	HD	Bradford	20018729	2009	Htt-160Q	Transgenic (random)	GFAP (Gfa2)	cDNA F N-terminal htt (1–208 aa)	160	FVB	O	Body weight change	body weight loss	weight measurement				69	87		observed also in mixed FVB/N x B6C3 background
659	HD	Bradford	20018729	2009	Htt-160Q	Transgenic (random)	GFAP (Gfa2)	cDNA F N-terminal htt (1–208 aa)	160	FVB	O	Lifespan	decreased lifespan	observation				67	116		Age I - 10% death; Age II - 90% death
660	HD	Bradford	20018729	2009	Htt-160Q	Transgenic (random)	GFAP (Gfa2)	cDNA F N-terminal htt (1–208 aa)	160	FVB	O	Posture abnormalities	kyphosis	observation				78			observed also in mixed FVB/N x B6C3 background
661	HD	Bradford	20145253	2010	Htt-98Q	Transgenic (random)	GFAP (Gfa2)	cDNA F N-terminal htt (1–208 aa)	98	FVB	M	Seizures	evoked seizures	observation				26			evoked by glutamate injection
662	HD	Bradford	20145253	2010	Htt-98Q	Transgenic (random)	GFAP (Gfa2)	cDNA F N-terminal htt (1–208 aa)	98	FVB	N	Neuronal physiology alterations	increased susceptibility to neuronal excitotoxicity	observation				26			increased glutamate excitotoxicyty - „hyper-excitability (wild running, jumping, or circling) and the duration of chronic seizure (tonic-clonic)”
663	HD	Bradford	20145253	2010	Htt-98Q	Transgenic (random)	GFAP (Gfa2)	cDNA F N-terminal htt (1–208 aa)	98	FVB	N	polyQ protein aggregates	diffused cytoplasmic staining	immunohistochemistry	brain		white matter (glia)	13	39
664	HD	Bradford	20145253	2010	Htt-98Q	Transgenic (random)	GFAP (Gfa2)	cDNA F N-terminal htt (1–208 aa)	98	FVB	N	polyQ protein aggregates	nuclear inclusions	immunohistochemistry	brain		white matter (glia)	69
665	HD	Laforet	11717344	2001	HD100	Transgenic (random)	rat Eno2	cDNA HTT F:316-3210 bp	100	C57BL/6;SJL	M	Balance and coordination alterations	rotarod impairment	rotarod							symptom timepoints not clear (13-78 weeks)
666	HD	Laforet	11717344	2001	HD100	Transgenic (random)	rat Eno2	cDNA HTT F:316-3210 bp	100	C57BL/6;SJL	M	Clasping behaviour	clasping	tail suspension test							symptom timepoints not clear (13-78 weeks)
667	HD	Laforet	11717344	2001	HD100	Transgenic (random)	rat Eno2	cDNA HTT F:316-3210 bp	100	C57BL/6;SJL	M	Gait alteration	abnormal gait	observation							symptom timepoints not clear (13-78 weeks)
668	HD	Laforet	11717344	2001	HD100	Transgenic (random)	rat Eno2	cDNA HTT F:316-3210 bp	100	C57BL/6;SJL	M	Locomotor impairment	motor and exploratory activity change	observation							Not specified if mice were hypo- or hyperactive; symptom timepoints not clear (13-78 weeks)
669	HD	Laforet	11717344	2001	HD100	Transgenic (random)	rat Eno2	cDNA HTT F:316-3210 bp	100	C57BL/6;SJL	N	Brain morphology alteration	brain volume decrease	immunohistochemistry	striatum						atrophy; symptom timepoints not clear
670	HD	Laforet	11717344	2001	HD100	Transgenic (random)	rat Eno2	cDNA HTT F:316-3210 bp	100	C57BL/6;SJL	N	Brain morphology alteration	brain volume increase	immunohistochemistry	ventricle						symptom timepoints not clear
671	HD	Laforet	11717344	2001	HD100	Transgenic (random)	rat Eno2	cDNA HTT F:316-3210 bp	100	C57BL/6;SJL	N	Neuronal morphology alterations	abnormal cell morphology	immunohistochemistry	cerebral cortex		pyramidal neurons				blebbing cytoplasm, vacuoles; symptom timepoints not clear
672	HD	Laforet	11717344	2001	HD100	Transgenic (random)	rat Eno2	cDNA HTT F:316-3210 bp	100	C57BL/6;SJL	N	Neuronal morphology alterations	abnormal cell morphology	immunohistochemistry	striatum						shrinkage, symptom timepoints not clear
673	HD	Laforet	11717344	2001	HD100	Transgenic (random)	rat Eno2	cDNA HTT F:316-3210 bp	100	C57BL/6;SJL	N	Neuronal morphology alterations	cell size decrease	immunohistochemistry	cerebellum		neurons				timepoints not clear
674	HD	Laforet	11717344	2001	HD100	Transgenic (random)	rat Eno2	cDNA HTT F:316-3210 bp	100	C57BL/6;SJL	N	Neuronal morphology alterations	cell size decrease	immunohistochemistry	hippocampus		neurons				timepoints not clear
675	HD	Laforet	11717344	2001	HD100	Transgenic (random)	rat Eno2	cDNA HTT F:316-3210 bp	100	C57BL/6;SJL	N	Neuronal morphology alterations	dendritic degeneration	immunohistochemistry	cerebellum		Purkinje cells				timepoints not clear
676	HD	Laforet	11717344	2001	HD100	Transgenic (random)	rat Eno2	cDNA HTT F:316-3210 bp	100	C57BL/6;SJL	N	Neuronal morphology alterations	dendritic degeneration	immunohistochemistry	cerebral cortex		pyramidal neurons				retraction and disorientation of the apical dendrite
677	HD	Laforet	11717344	2001	HD100	Transgenic (random)	rat Eno2	cDNA HTT F:316-3210 bp	100	C57BL/6;SJL	N	Neuronal morphology alterations	dendritic degeneration	immunohistochemistry	hippocampus		neurons				timepoints not clear
678	HD	Laforet	11717344	2001	HD100	Transgenic (random)	rat Eno2	cDNA HTT F:316-3210 bp	100	C57BL/6;SJL	N	Neuronal physiology alterations	electrophysiology alteration	electrophysiology	striatum						timepoints not clear
679	HD	Chan	12165556	2002	HD100	Transgenic (random)	rat Eno2	cDNA HTT F:316-3210 bp	100	not specified	N	Neuronal physiology alterations	gene expression alteration	microarrays, real-time qRT-PCR, ISHH, receptor binding	striatum			43	57
680	HD	Ariano	12111832	2002	HD100	Transgenic (random)	rat Eno2	cDNA HTT F:316-3210 bp	100	not specified	N	Neuronal physiology alterations	neurotransmitter level alteration	immunohistochemistry	striatum		striato-GPe projection medium spiny neurons				met-enkephalin loss; timepoints not clear (8-21 months of age); also cAMP level increase
681	HD	Ariano	12111832	2002	HD100	Transgenic (random)	rat Eno2	cDNA HTT F:316-3210 bp	100	not specified	N	Neuronal physiology alterations	neurotransmitter receptors level alteration	immunohistochemistry	striatum		medium spiny neurons				loss: D1, D2 and D3 dopamine receptors; gain: D5 dopamine receptors; timepoints not clear (8-21 months of age)
682	HD	Laforet	11717344	2001	HD100	Transgenic (random)	rat Eno2	cDNA HTT F:316-3210 bp	100	C57BL/6;SJL	N	polyQ protein aggregates	diffused cytoplasmic staining	immunohistochemistry	cerebral cortex		pyramidal neurons	19	52		symptom timepoints not clear
683	HD	Laforet	11717344	2001	HD100	Transgenic (random)	rat Eno2	cDNA HTT F:316-3210 bp	100	C57BL/6;SJL	N	polyQ protein aggregates	diffused cytoplasmic staining	immunohistochemistry	hippocampus		cortex				infrequent; symptom timepoints not clear
684	HD	Laforet	11717344	2001	HD100	Transgenic (random)	rat Eno2	cDNA HTT F:316-3210 bp	100	C57BL/6;SJL	N	polyQ protein aggregates	diffused cytoplasmic staining	immunohistochemistry	piriform cortex						infrequent; symptom timepoints not clear
685	HD	Laforet	11717344	2001	HD100	Transgenic (random)	rat Eno2	cDNA HTT F:316-3210 bp	100	C57BL/6;SJL	N	polyQ protein aggregates	diffused cytoplasmic staining	immunohistochemistry	striatum						symptom timepoints not clear
686	HD	Laforet	11717344	2001	HD100	Transgenic (random)	rat Eno2	cDNA HTT F:316-3210 bp	100	C57BL/6;SJL	N	polyQ protein aggregates	diffused nuclear staining	immunohistochemistry	cerebral cortex		layers II/III, V, VI	13	48		symptom timepoints not clear
687	HD	Laforet	11717344	2001	HD100	Transgenic (random)	rat Eno2	cDNA HTT F:316-3210 bp	100	C57BL/6;SJL	N	polyQ protein aggregates	diffused nuclear staining	immunohistochemistry	striatum			13	48		more frequent than in cerebral cortex; symptom timepoints not clear
688	HD	Laforet	11717344	2001	HD100	Transgenic (random)	rat Eno2	cDNA HTT F:316-3210 bp	100	C57BL/6;SJL	N	polyQ protein aggregates	nuclear inclusions	immunohistochemistry	cerebral cortex			13	48		more frequent than in striatum; symptom timepoints not clear
689	HD	Laforet	11717344	2001	HD100	Transgenic (random)	rat Eno2	cDNA HTT F:316-3210 bp	100	C57BL/6;SJL	N	polyQ protein aggregates	nuclear inclusions	immunohistochemistry	striatum		large and medium spiny neurons	13	48		more prominent in large neurons; symptom timepoints not clear
690	HD	Cheng	22422149	2012	Ubi-G-HTT84Q	Transgenic (random)	UBI	EGFP-HTT exon1	84	FVB	M	Balance and coordination alterations	rotarod impairment	rotarod				52
691	HD	Cheng	22422150	2012	Ubi-G-HTT84Q	Transgenic (random)	UBI	EGFP-HTT exon1	84	FVB	M	Clasping behaviour	clasping	tail suspension test				17	56
692	HD	Cheng	22422151	2012	Ubi-G-HTT84Q	Transgenic (random)	UBI	EGFP-HTT exon1	84	FVB	M	Gait alteration	abnormal gait	footprint analysis				52
693	HD	Cheng	22422152	2012	Ubi-G-HTT84Q	Transgenic (random)	UBI	EGFP-HTT exon1	84	FVB	M	Muscle strenght impairment	grip strength decrease	grip strenght meter				37	56
694	HD	Cheng	22422153	2012	Ubi-G-HTT84Q	Transgenic (random)	UBI	EGFP-HTT exon1	84	FVB	N	polyQ protein aggregates	extranuclear aggregates	immunohistochemistry	cerebral cortex			52			neuropil aggregates more frequent than inuclear inclusions; more than in striatum
695	HD	Cheng	22422154	2012	Ubi-G-HTT84Q	Transgenic (random)	UBI	EGFP-HTT exon1	84	FVB	N	polyQ protein aggregates	extranuclear aggregates	immunohistochemistry	striatum			52			neuropil aggregates more frequent than inuclear inclusions
696	HD	Cheng	22422155	2012	Ubi-G-HTT84Q	Transgenic (random)	UBI	EGFP-HTT exon1	84	FVB	N	polyQ protein aggregates	nuclear inclusions	immunohistochemistry	cerebral cortex			52			less than in striatum
697	HD	Cheng	22422156	2012	Ubi-G-HTT84Q	Transgenic (random)	UBI	EGFP-HTT exon1	84	FVB	N	polyQ protein aggregates	nuclear inclusions	immunohistochemistry	striatum			52
698	HD	Cheng	22422157	2012	Ubi-G-HTT84Q	Transgenic (random)	UBI	EGFP-HTT exon1	84	FVB	O	Lifespan	decreased lifespan	observation				17	56		Age I - 10% death; Age II – 66% death
699	HD	Leavitt	16417581	2006	YAC18	YAC transgenic (random)	HTT	HTT	18	FVB/N	N	Neuronal physiology alterations	decreased susceptibility to neuronal excitotoxicity	Fluoro-Jade staining, immunohistochemistry, stereological measurement	striatum			43		-30	QUIN mediated decrease in lesion volume and neuronal death rate (% change - NeuN staining)
700	HD	Van Raamsdonk	16571604	2006	YAC18	YAC transgenic (random)	HTT	HTT	18	FVB/NCrl	O	Body weight change	body weight gain	weight measurement		body		9	52	29	both lines 212 and B60; % change for line 212 in which the effect was stronger, this line has higher expression of the transgene; the change corresponds to increased weight gain during first 26 weeks; food consumption not different from WT, increase in both total fat and fat-free mass
701	HD	Pouladi	20097678	2010	YAC18	YAC transgenic (random)	HTT	HTT	18	FVB/NCrl	O	Hormonal dysregulation	growth hormone pathway alteration	ELISA		blood		9		53	increased plasma IGF-1 level possibly responsible for weight gain; effect of elevated full-lenght htt level
702	HD	Van Raamsdonk	16571604	2006	YAC18	YAC transgenic (random)	HTT	HTT	18	FVB/NCrl	O	Organ pathology	organ enlargement	weight measurement		heart		52		24
703	HD	Van Raamsdonk	16571604	2006	YAC18	YAC transgenic (random)	HTT	HTT	18	FVB/NCrl	O	Organ pathology	organ enlargement	weight measurement		liver		52		33
704	HD	Van Raamsdonk	16571604	2006	YAC18	YAC transgenic (random)	HTT	HTT	18	FVB/NCrl	O	Organ pathology	organ enlargement	weight measurement		lungs		52		15
705	HD	Van Raamsdonk	16571604	2006	YAC18	YAC transgenic (random)	HTT	HTT	18	FVB/NCrl	O	Organ pathology	organ enlargement	weight measurement		kidneys		52		26
706	HD	Van Raamsdonk	16571604	2006	YAC18	YAC transgenic (random)	HTT	HTT	18	FVB/NCrl	O	Organ pathology	organ enlargement	weight measurement		spleen		52		36
707	HD	Hodgson	10402204	1999	YAC48	YAC transgenic (random)	HTT	HTT	48	FVB/N	N	Neuronal physiology alterations	electrophysiology alteration	electrophysiology	hippocampus			43
708	HD	Van Raamsdonk	17352936	2007	YAC72	YAC transgenic (random)	HTT	HTT	72	not specified	M	Balance and coordination alterations	rotarod impairment	rotarod				52
709	HD	Hodgson	10402204	1999	YAC72	YAC transgenic (random)	HTT	HTT	72	FVB/N	M	Locomotor impairment	motor and exploratory activity increase	open field (dark phase)				30	39
710	HD	Hodgson	10402204	1999	YAC72	YAC transgenic (random)	HTT	HTT	72	FVB/N	N	Neuronal loss	apoptosis increase	electron microscopy	striatum			52
711	HD	Hodgson	10402204	1999	YAC72	YAC transgenic (random)	HTT	HTT	72	FVB/N	N	Neuronal morphology alterations	dark cell degeneration	light and elecron microscopy	striatum			52
712	HD	Jenkins	16135087	2005	YAC72	YAC transgenic (random)	HTT	HTT	72	FVB/N	N	Neuronal physiology alterations	brain metabolites level alteration	MRS	striatum						timepoints not clear; decrease: NAA (-13%), increase: cholines (+24%)
713	HD	Hodgson	10402204	1999	YAC72	YAC transgenic (random)	HTT	HTT	72	FVB/N	N	Neuronal physiology alterations	electrophysiology alteration	electrophysiology	hippocampus			26	43
714	HD	Li	15240759	2004	YAC72	YAC transgenic (random)	HTT	HTT	72	FVB/N	N	Neuronal physiology alterations	electrophysiology alteration	electrophysiology	striatum		medium spiny neurons	3	104		Age II based on Cepeda et al., 2001 PMID:11746372
715	HD	Chan	12165556	2002	YAC72	YAC transgenic (random)	HTT	HTT	72	FVB/N	N	Neuronal physiology alterations	gene expression alteration	microarrays, real-time qRT-PCR, ISHH, receptor binding	cerebellum			52
716	HD	Chan	12165556	2002	YAC72	YAC transgenic (random)	HTT	HTT	72	FVB/N	N	Neuronal physiology alterations	gene expression alteration	microarrays, real-time qRT-PCR, ISHH, receptor binding	striatum			52
717	HD	Zeron	11906693	2002	YAC72	YAC transgenic (random)	HTT	HTT	72	FVB/NJ	N	Neuronal physiology alterations	increased susceptibility to neuronal excitotoxicity	Fluoro-Jade staining	striatum			26	43	142	QUIN injection; % change – increase in cell death rate
718	HD	Panov	12089530	2002	YAC72	YAC transgenic (random)	HTT	HTT	72	FVB/N	N	Neuronal physiology alterations	mitochondrial abnormalities	electrophysiology	brain			9	18		defects in Ca2+ handling
719	HD	Hodgson	10402204	1999	YAC72	YAC transgenic (random)	HTT	HTT	72	FVB/N	N	polyQ protein aggregates	diffused nuclear staining	immunohistochemistry	cerebral cortex			52
720	HD	Hodgson	10402204	1999	YAC72	YAC transgenic (random)	HTT	HTT	72	FVB/N	N	polyQ protein aggregates	diffused nuclear staining	immunohistochemistry	striatum		medium spiny neurons	52
721	HD	Brooks	20460143	2010	YAC128	YAC transgenic (random)	HTT	HTT	128	C57BL/6J	M	Abnormal sensorimotor response	acoustic startle response increase	acoustic startle PPI test				26	61		not observed (in FVB/NCrl background too) by Menalled et al., 2009 PMID:19464370
722	HD	Pouladi	22328089	2012	YAC128	YAC transgenic (random)	HTT	HTT	128	FVB/NCrl	M	Abnormal sensorimotor response	acoustic startle response reduction	acoustic startle PPI test				52			not observed by Menalled et al., 2009 PMID:19464370
723	HD	Brooks	20460143	2010	YAC128	YAC transgenic (random)	HTT	HTT	128	C57BL/6J	M	Abnormal sensorimotor response	acoustic startle response reduction	acoustic startle PPI test				69	104		not observed by Menalled et al., 2009 PMID:19464370
724	HD	Brooks	20460143	2010	YAC128	YAC transgenic (random)	HTT	HTT	128	C57BL/6J	M	Balance and coordination alterations	beam walk impairment	beam walking				35	104		increased latency to cross, turn latency, number of hindlimb (from 10 weeks of age) and forelimb (12 weeks) slips
725	HD	Brooks	20460143	2010	YAC128	YAC transgenic (random)	HTT	HTT	128	C57BL/6J	M	Balance and coordination alterations	rotarod impairment	rotarod				17	104		not progressive deficit; according to Van Raamsdonk et al., 2007 PMID:17276692 (in incipient congenic C57BL/6J (N6).FVB/NCrl background) the rotarod deficit in this background (comparing to WT) is milder than in FVB/N and comparable to 129/SV background
726	HD	Van Raamsdonk	15829505	2005	YAC128	YAC transgenic (random)	HTT	HTT	100	FVB/NCrl	M	Balance and coordination alterations	rotarod impairment	rotarod				17	100		not progressive deficit; according to Van Raamsdonk et al., 2007 PMID:17276692 the rotarod deficit in this background (comparing to WT) is stronger than in 129/SvJ and C57BL/6, however Menalled et al. 2009 PMID: 19464370 didn't observed this (although there were differences in WT mice between strains, not observed by Van Raamsdonk, which affected performance of YAC mice); also in Menalled tested …
727	HD	Van Raamsdonk	17276692	2007	YAC128	YAC transgenic (random)	HTT	HTT	128	129/SvJ	M	Balance and coordination alterations	rotarod impairment	rotarod				17	52		not progressive deficit, the rotarod deficit in this background (comparing to WT) is milder than in FVB/N and comparable to C57BL/6J background, however basal performance of WT 129/SV is the worst among other backgrounds
728	HD	Tang	17652581	2007	YAC128	YAC transgenic (random)	HTT	HTT	120	FVB/NJ	M	Gait alteration	hindlimb dragging	beam walking				48
729	HD	Menalled	19464370	2009	YAC128	YAC transgenic (random)	HTT	HTT	100	FVB/NCrl	M	Locomotor impairment	climbing ability decrease	rearing-climbing test				16	16		data inconsistent; not observed in C57BL/6J background (possibly because altered behaviour of WT C57BL/6J mice)
730	HD	Van Raamsdonk	15829505	2005	YAC128	YAC transgenic (random)	HTT	HTT	128	FVB/NCrl	M	Locomotor impairment	motor and exploratory activity decrease	open field (dark phase)				35	52	-19	hypokinesia; % change at Age II (10-min period); Age I based on Van Ramsdoonk et al., 2005 PMID:15843620
731	HD	Van Raamsdonk	15829505	2005	YAC128	YAC transgenic (random)	HTT	HTT	128	FVB/NCrl	M	Locomotor impairment	motor and exploratory activity increase	open field (dark phase)				9	13	20	hyperkinesia; % change at Aget I (10-min period)
732	HD	Van Raamsdonk	17276692	2007	YAC128	YAC transgenic (random)	HTT	HTT	128	C57BL/6J	M	Locomotor impairment	motor and exploratory activity decrease	open field (dark phase)				8	78	-30	% change at Age II; Age I based on Menalled et al., 2009 PMID:19464370
733	HD	Van Raamsdonk	17276692	2007	YAC128	YAC transgenic (random)	HTT	HTT	128	129/SvJ	M	Locomotor impairment	motor and exploratory activity increase	open field (dark phase)				9	17		no hypokinesia in older mice
734	HD	Van Raamsdonk	15829505	2005	YAC128	YAC transgenic (random)	HTT	HTT	128	FVB/NCrl	M	Locomotor impairment	swimming speed decrease	T-maze swimming test				37		-19
735	HD	Franciosi	21946335	2011	YAC128	YAC transgenic (random)	HTT	HTT	120	FVB/NCrl	N	Brain morphology alteration	abnormal vasculature	stereological measurement	brain		striatum	35			increased microvascular density and length; anti-collagen IV immunohistaining;
736	HD	Lerch	17942324	2008	YAC128	YAC transgenic (random)	HTT	HTT	120	FVB/NCrl	N	Brain morphology alteration	assymetrical degeneration	MRI	brain			35			different brain regions; in vitro MRI
737	HD	Carroll	21458571	2011	YAC128	YAC transgenic (random)	HTT	HTT	120	FVB/NJ	N	Brain morphology alteration	brain volume decrease	MRI	brain			13	52	-3	however, cerebellum is not affected (no volume change and when its volume is normalized to total brain volume at 35-52 weeks +6% change is observed)
738	HD	Van Raamsdonk	16278236	2005	YAC128	YAC transgenic (random)	HTT	HTT	120	FVB/NCrl	N	Brain morphology alteration	brain volume decrease	stereological measurement	cerebral cortex		layers II/III, V/VI	52		-8.6	also when normalized to total brain volume - based on in vivo MRI analysis by Carroll et al., 2011 PMID: 21458571 (FVB/NJ background; Carrol et al. shows also that this is caused by specific layers II/III and V/VI thinning
739	HD	Carroll	21458571	2011	YAC128	YAC transgenic (random)	HTT	HTT	120	FVB/NJ	N	Brain morphology alteration	brain volume decrease	MRI	corpus callosum			13	52		also when normalized to total brain volume; also fimbria and anterior commisure (posterior) white matter regions
740	HD	Van Raamsdonk	16278236	2005	YAC128	YAC transgenic (random)	HTT	HTT	120	FVB/NCrl	N	Brain morphology alteration	brain volume decrease	stereological measurement	pallidum		globus pallidus	52		-10.8	also when normalized to total brain volume
741	HD	Graham	16230019	2006	YAC128	YAC transgenic (random)	HTT	HTT	120	FVB/NCrl	N	Brain morphology alteration	brain volume decrease	stereological measurement, MRI	striatum			13	78	-17.4	Age I based on in vivo MRI analysis by Carroll et al., 2011 PMID: 21458571 (where at 13-52 months % change is -6.5% and when normalized to brain volume -3.5% ) in FVB/NJ background; for stereological measurement Age I is 39 based on Slow et al., 2003 PMID:12812983
742	HD	Van Raamsdonk	17276692	2007	YAC128	YAC transgenic (random)	HTT	HTT	128	129/SvJ	N	Brain morphology alteration	brain volume decrease	stereological measurement	striatum			52		-9
743	HD	Bayram-Weston	21620935	2011	YAC128	YAC transgenic (random)	HTT	HTT	128	C57BL/6J	N	Brain morphology alteration	brain volume decrease	stereological measurement	striatum			17	117		according Van Raamsdonk et al., 2007 PMID:17276692 the deficit at 52 weeks is milder (in incipient congenic C57BL/6J (N6).FVB/NCrl) than in 129/SV and FVB/NCrl backgrounds
744	HD	Carroll	21458571	2011	YAC128	YAC transgenic (random)	HTT	HTT	120	FVB/NJ	N	Brain morphology alteration	brain volume decrease	MRI	thalamus			52
745	HD	Carroll	21458571	2011	YAC128	YAC transgenic (random)	HTT	HTT	120	FVB/NJ	N	Brain morphology alteration	brain volume increase	MRI	ventricle			35	52	6	% change normalized to total brain volume
746	HD	Van Raamsdonk	16278236	2005	YAC128	YAC transgenic (random)	HTT	HTT	120	FVB/NCrl	N	Brain morphology alteration	brain weight loss	weight measurement	brain			39	52	-4	Age I based on Slow et al., 2003 PMID:12812983
747	HD	Bayram-Weston	21620935	2011	YAC128	YAC transgenic (random)	HTT	HTT	128	C57BL/6J	N	Glial abnormalities	reactive gliosis	immunohistochemistry	cerebral cortex			65	104		GFAP staining
748	HD	Franciosi	21946335	2011	YAC128	YAC transgenic (random)	HTT	HTT	128	FVB/NCrl	N	Glial abnormalities	loss of glial processes	immunohistochemistry	striatum			52			anti-IBA1 staining; also increased activation of microglia after LPS stimulation
749	HD	Simpson	20875859	2011	YAC128	YAC transgenic (random)	HTT	HTT	120	FVB/NCrl	N	Neurogenesis impairment	cell proliferation rate decrease	BrdU staining, immunohistochemistry	hippocampus		DG	39	78	-26	Despte BrdU staining, endogenous markers were used - Ki-67 (proliferation), DCX (differentiation and migration) and NeuroD (differentiation); also decreased survival of newborn neurons
750	HD	Slow	12812983	2003	YAC128	YAC transgenic (random)	HTT	HTT	120	FVB/NCrl	N	Neuronal loss	cell loss	stereological measurement	striatum		layers II/III, V/VI	52		-15	DARPP-32, NeuN immuno and stereology; detailed localization based on Carroll et al., 2011 PMID: 21458571 (FVB/NJ background)
751	HD	Van Raamsdonk	17276692	2007	YAC128	YAC transgenic (random)	HTT	HTT	128	129/SvJ	N	Neuronal loss	cell loss	stereological measurement	striatum			52		-7
752	HD	Brooks	21624441	2011	YAC128	YAC transgenic (random)	HTT	HTT	128	C57BL/6J	N	Neuronal loss	cell loss	stereological measurement	striatum			69	117	-26
753	HD	Van Raamsdonk	15829505	2005	YAC128	YAC transgenic (random)	HTT	HTT	128	FVB/NCrl	N	Neuronal morphology alterations	cell size decrease	stereological measurement	striatum		layers II/III, V/VI	52		-13	detailed localization based on Carroll et al., 2011 PMID: 21458571 (FVB/NJ background)
754	HD	Bayram-Weston	21620935	2011	YAC128	YAC transgenic (random)	HTT	HTT	128	C57BL/6J	N	Neuronal morphology alterations	dark cell degeneration	electron microscopy	striatum			61	113		apoptotic cells
755	HD	Bayram-Weston	21620935	2011	YAC128	YAC transgenic (random)	HTT	HTT	128	C57BL/6J	N	Neuronal morphology alterations	abnormal cell morphology	electron microscopy	striatum			61	113		necrotic cells
756	HD	Cummings	19692612	2009	YAC128	YAC transgenic (random)	HTT	HTT	120	FVB/N	N	Neuronal physiology alterations	electrophysiology alteration	electrophysiology	cerebral cortex		prefrontal cortex	26	52
757	HD	Joshi	19244517	2009	YAC128	YAC transgenic (random)	HTT	HTT	120	FVB/N	N	Neuronal physiology alterations	electrophysiology alteration	electrophysiology	striatum		medium spiny neurons	5	52		biphasic age-dependent alterations along the corticostriatal pathway; see also: Graham et al., 2009 PMID:16777606; Milnerwood et al., 2010 PMID:20152125; Andre et al., 2011 PMID:21720523; Cummings et al., 2010 PMID:20585470; Tang et al., 2007 PMID:17652581
758	HD	Pouladi	22328089	2012	YAC128	YAC transgenic (random)	HTT	HTT	125	FVB/NCrl	N	Neuronal physiology alterations	gene expression alteration	real-time RT-PCR, western blotting, microarrays	striatum			43	104		Age II based on microarray analysis by Becanovic et al., 2009 PMID:20089533; see also Kuhn et al., 2007 PMID:17519223
759	HD	Graham	19228972	2009	YAC128	YAC transgenic (random)	HTT	HTT	120	FVB/N	N	Neuronal physiology alterations	increased susceptibility to neuronal excitotoxicity	Fluoro-Jade staining, stereological measurement	striatum			6.5	14		Age I - QUIN injection-induced increase in number of degenerating neurons (+108%); also 95% increase in lesion volume (however p=0.07); Age II - increased lesion volume; also delayed motor recovery after ischemic injury
760	HD	Graham	19228972	2009	YAC128	YAC transgenic (random)	HTT	HTT	120	FVB/N	N	Neuronal physiology alterations	decreased susceptibility to neuronal excitotoxicity	stereological measurement	striatum			43		-77	QUIN injection-induced lesion volume increase
761	HD	Callahan	21811446	2011	YAC128	YAC transgenic (random)	HTT	HTT	120	FVB/NJ	N	Neuronal physiology alterations	neurotransmitter level alteration	in vivo microdialysis	striatum			30			extracellular dopamine concentration (-52%)
762	HD	Slow	16076956	2005	YAC128	YAC transgenic (random)	HTT	HTT	120	FVB/NCrl	N	polyQ protein aggregates	cytoplasmic aggregation foci (AF)	immunohistochemistry	cerebral cortex			52			less than in shortstop mice
763	HD	Slow	16076956	2005	YAC128	YAC transgenic (random)	HTT	HTT	120	FVB/NCrl	N	polyQ protein aggregates	cytoplasmic aggregation foci (AF)	immunohistochemistry	hippocampus			52			less than in shortstop mice
764	HD	Bayram-Weston	21620935	2011	YAC128	YAC transgenic (random)	HTT	HTT	128	C57BL/6J	N	polyQ protein aggregates	diffused nuclear staining	immunohistochemistry	amygdala		CL, BL	65	117
765	HD	Van Raamsdonk	16278236	2005	YAC128	YAC transgenic (random)	HTT	HTT	120	FVB/NCrl	N	polyQ protein aggregates	diffused nuclear staining	immunohistochemistry	cerebellum			13	52
766	HD	Bayram-Weston	21620935	2011	YAC128	YAC transgenic (random)	HTT	HTT	128	C57BL/6J	N	polyQ protein aggregates	diffused nuclear staining	immunohistochemistry	cerebellum			52
767	HD	Slow	16076956	2005	YAC128	YAC transgenic (random)	HTT	HTT	120	FVB/NCrl	N	polyQ protein aggregates	diffused nuclear staining	immunohistochemistry	cerebral cortex		layers II/III, IV, VI	26	78		dark staining - layer II/III at Age I; IV and VI only light staining
768	HD	Bayram-Weston	21620935	2011	YAC128	YAC transgenic (random)	HTT	HTT	128	C57BL/6J	N	polyQ protein aggregates	diffused nuclear staining	immunohistochemistry	cerebral cortex		motor, sensory	52	117
769	HD	Slow	16076956	2005	YAC128	YAC transgenic (random)	HTT	HTT	120	FVB/NCrl	N	polyQ protein aggregates	diffused nuclear staining	immunohistochemistry	hippocampus		CA1, CA3, DG	26	78		dark staining at 52 weeks of age
770	HD	Bayram-Weston	21620935	2011	YAC128	YAC transgenic (random)	HTT	HTT	128	C57BL/6J	N	polyQ protein aggregates	diffused nuclear staining	immunohistochemistry	hippocampus			78	117
771	HD	Bayram-Weston	21620935	2011	YAC128	YAC transgenic (random)	HTT	HTT	128	C57BL/6J	N	polyQ protein aggregates	diffused nuclear staining	immunohistochemistry	hypothalamus			95
772	HD	Slow	16076956	2005	YAC128	YAC transgenic (random)	HTT	HTT	120	FVB/NCrl	N	polyQ protein aggregates	diffused nuclear staining	immunohistochemistry	piriform cortex			26	78		dark staining at Age I
773	HD	Bayram-Weston	21620935	2011	YAC128	YAC transgenic (random)	HTT	HTT	128	C57BL/6J	N	polyQ protein aggregates	diffused nuclear staining	immunohistochemistry	piriform cortex			65	78
774	HD	Bayram-Weston	21620935	2011	YAC128	YAC transgenic (random)	HTT	HTT	128	C57BL/6J	N	polyQ protein aggregates	diffused nuclear staining	immunohistochemistry	septum		lateral, medial	65
775	HD	Slow	16076956	2005	YAC128	YAC transgenic (random)	HTT	HTT	120	FVB/NCrl	N	polyQ protein aggregates	diffused nuclear staining	immunohistochemistry	striatum			9	78		dark staining at 39 weeks of age; Age I based on Van Raamsdonk et al., 2007 PMID:17276692
776	HD	Van Raamsdonk	17276692	2007	YAC128	YAC transgenic (random)	HTT	HTT	128	129/SvJ	N	polyQ protein aggregates	diffused nuclear staining	immunohistochemistry	striatum			9	17
777	HD	Bayram-Weston	21620935	2011	YAC128	YAC transgenic (random)	HTT	HTT	128	C57BL/6J	N	polyQ protein aggregates	diffused nuclear staining	immunohistochemistry	striatum		ventral, dorsal, lateral, medial, nucleus accumbens, olfactory tubercle	17	78		Age I based on Van Raamsdonk et al., 2007 PMID: 17276692 (in incipient congenic C57BL/6J (N6).FVB/NCrl background); Bayram-Weston used different antibody and observed diffused staining not earlier than at 52 weeks (ventral, lateral, olfactory tubercle); at 65 weeks – dorsal, medial; at Age II – nucleus accumbens
778	HD	Bayram-Weston	21620935	2011	YAC128	YAC transgenic (random)	HTT	HTT	128	C57BL/6J	N	polyQ protein aggregates	diffused nuclear staining	immunohistochemistry	thalamus			52	104
779	HD	Bayram-Weston	21620935	2011	YAC128	YAC transgenic (random)	HTT	HTT	128	C57BL/6J	N	polyQ protein aggregates	extranuclear aggregates	immunohistochemistry	amygdala		CL	117			dense staining
780	HD	Bayram-Weston	21620935	2011	YAC128	YAC transgenic (random)	HTT	HTT	128	C57BL/6J	N	polyQ protein aggregates	extranuclear aggregates	immunohistochemistry	cerebral cortex			117			Intermediate/dense staining
781	HD	Bayram-Weston	21620935	2011	YAC128	YAC transgenic (random)	HTT	HTT	128	C57BL/6J	N	polyQ protein aggregates	extranuclear aggregates	immunohistochemistry	cerebellum			104	117		dense staining
782	HD	Bayram-Weston	21620935	2011	YAC128	YAC transgenic (random)	HTT	HTT	128	C57BL/6J	N	polyQ protein aggregates	extranuclear aggregates	immunohistochemistry	hypothalamus			78	117		dense staining
783	HD	Bayram-Weston	21620935	2011	YAC128	YAC transgenic (random)	HTT	HTT	128	C57BL/6J	N	polyQ protein aggregates	extranuclear aggregates	immunohistochemistry	pallidum		globus pallidus (LGP, MGP)	91			dense staining
784	HD	Bayram-Weston	21620935	2011	YAC128	YAC transgenic (random)	HTT	HTT	128	C57BL/6J	N	polyQ protein aggregates	extranuclear aggregates	immunohistochemistry	pallidum		piriform cortex	104	117		dense staining
785	HD	Bayram-Weston	21620935	2011	YAC128	YAC transgenic (random)	HTT	HTT	128	C57BL/6J	N	polyQ protein aggregates	extranuclear aggregates	immunohistochemistry	septum		lateral, medial	65	117		lateral dense staining at Age I, medial at 91 weeks
786	HD	Bayram-Weston	21620935	2011	YAC128	YAC transgenic (random)	HTT	HTT	128	C57BL/6J	N	polyQ protein aggregates	extranuclear aggregates	immunohistochemistry	striatum		olfactory tubercle	95	117		dense staining
787	HD	Bayram-Weston	21620935	2011	YAC128	YAC transgenic (random)	HTT	HTT	128	C57BL/6J	N	polyQ protein aggregates	nuclear inclusions	immunohistochemistry	cerebellum			65	117		dense NIs
788	HD	Slow	16076956	2005	YAC128	YAC transgenic (random)	HTT	HTT	120	FVB/NCrl	N	polyQ protein aggregates	nuclear inclusions	immunohistochemistry	cerebral cortex		layer IV	78			few in layer II/III
789	HD	Bayram-Weston	21620935	2011	YAC128	YAC transgenic (random)	HTT	HTT	128	C57BL/6J	N	polyQ protein aggregates	nuclear inclusions	immunohistochemistry	cerebral cortex		motor, sensory	104	117		dense/”minimum” NIs
790	HD	Bayram-Weston	21620935	2011	YAC128	YAC transgenic (random)	HTT	HTT	128	C57BL/6J	N	polyQ protein aggregates	nuclear inclusions	immunohistochemistry	hippocampus			104	117		dense/”minimum” NIs
791	HD	Bayram-Weston	21620935	2011	YAC128	YAC transgenic (random)	HTT	HTT	128	C57BL/6J	N	polyQ protein aggregates	nuclear inclusions	immunohistochemistry	piriform cortex			117			dense NIs
792	HD	Brooks	21624441	2011	YAC128	YAC transgenic (random)	HTT	HTT	128	C57BL/6J	N	polyQ protein aggregates	nuclear inclusions	immunohistochemistry	cerebral cortex		medial, orbital prefrontal cortex	69	117	51	from Age I medial, at Age II orbital
793	HD	Slow	16076956	2005	YAC128	YAC transgenic (random)	HTT	HTT	120	FVB/NCrl	N	polyQ protein aggregates	nuclear inclusions	immunohistochemistry	striatum			78
794	HD	Bayram-Weston	21620935	2011	YAC128	YAC transgenic (random)	HTT	HTT	128	C57BL/6J	N	polyQ protein aggregates	nuclear inclusions	immunohistochemistry	striatum		ventral, lateral, olfactory tubercle	91	117		dense inclusions at Age I – ventral, lateral; at 104 weeks – olfactory tubercle; in dorsal, ventral striatum and nucleus accumbens only „minimum” inclusions at 21 months
795	HD	Brooks	20460143	2010	YAC128	YAC transgenic (random)	HTT	HTT	128	C57BL/6J	N	Sensorimotor gating impairment	prepulse inhibition increase	acoustic startle PPI test				26	61		not observed by Menalled et al., 2009 PMID:19464370
796	HD	Brooks	20460143	2010	YAC128	YAC transgenic (random)	HTT	HTT	128	C57BL/6J	N	Sensorimotor gating impairment	prepulse inhibition deficit	acoustic startle PPI test				56	104		Age I based on Menalled et al., 2009 PMID:19464370, however Brooks observed deficit from 69 weeks with improvement rather before (see above)
797	HD	Van Raamsdonk	15843620	2005	YAC128	YAC transgenic (random)	HTT	HTT	120	FVB/NCrl	N	Sensorimotor gating impairment	prepulse inhibition deficit	acoustic startle PPI test				52			not observed by Menalled et al., 2009 PMID:19464370
798	HD	Menalled	19464370	2009	YAC128	YAC transgenic (random)	HTT	HTT	100	FVB/NCrl	C	Affective function alteration	anxiety increase	light/dark choice test				52			not in C57BL/6J background
799	HD	Pouladi	19224899	2009	YAC128	YAC transgenic (random)	HTT	HTT	120	FVB/N	C	Affective function alteration	depression-like behavior	forced swim test, sucrose intake test				13	52
800	HD	Van Raamsdonk	15843620	2005	YAC128	YAC transgenic (random)	HTT	HTT	120	FVB/NCrl	C	Learning and memory impairment	habituation deficit	open field habituation (light phase), acoustic startle habituation				35	52		at Age I open field, at Age II aocoustic startle
801	HD	Van Raamsdonk	15843620	2005	YAC128	YAC transgenic (random)	HTT	HTT	120	FVB/NCrl	C	Learning and memory impairment	procedural learning and memory deficit	simple swimming test, T-maze swimming test				35	52		T-maze at 37 weeks of age
802	HD	Brooks	21763407	2011	YAC128	YAC transgenic (random)	HTT	HTT	120	C57BL/6J	C	Learning and memory impairment	procedural learning and memory deficit	Serial implicit learning task				26	78		complex motor learning
803	HD	Van Raamsdonk	15843620	2005	YAC128	YAC transgenic (random)	HTT	HTT	120	FVB/NCrl	C	Learning and memory impairment	simple motor learning deficit	rotarod				9	52		not in incipient congenic C57BL/6J (N6).FVB/NCrl background
804	HD	Van Raamsdonk	17276692	2007	YAC128	YAC transgenic (random)	HTT	HTT	128	129/SvJ	C	Learning and memory impairment	simple motor learning deficit	rotarod				9			not in incipient congenic C57BL/6J (N6).FVB/NCrl background
805	HD	Brooks	20460143	2010	YAC128	YAC transgenic (random)	HTT	HTT	128	C57BL/6J	C	Learning and memory impairment	spatial learning and memory deficit	Morris water maze (hidden platform)				17	104
806	HD	Van Raamsdonk	15843620	2005	YAC128	YAC transgenic (random)	HTT	HTT	120	FVB/NCrl	C	Learning and memory impairment	strategy shifting deficit	T-maze reversal swimming test				9	37
807	HD	Brooks	21624441	2011	YAC128	YAC transgenic (random)	HTT	HTT	128	C57BL/6J	C	Learning and memory impairment	strategy shifting deficit	T-maze reversal swimming test				27	121		visual discrimination extra-dimensional shift (from 69 weeks of age) and the visual reversal task (from Age I); not place discrimination ED shift or reversal
808	HD	Brooks	20460143	2010	YAC128	YAC transgenic (random)	HTT	HTT	128	C57BL/6J	O	Body weight change	body weight gain	weight measurement				9	61		males; not observed later; Menalled et al., 2009 PMID:19464370 observed body weight gain also in female mice; not observed in incipient congenic C57BL/6J (N6).FVB/NCrl and 129/SV background by Van Raamsdonk et al., 2007 PMID:17276692
809	HD	Van Raamsdonk	16571604	2006	YAC128	YAC transgenic (random)	HTT	HTT	120	FVB/NCrl	O	Body weight change	body weight gain	weight measurement				9	52	29	food consumption not different from WT, increase in total fat but not in fat-free mass; not observed in 129/SV and incipient congenic C57BL/6J (N6).FVB/NCrl backgrounds by Van Raamsdonk et al., 2007 PMID:17276692; Menalled et al., 2009 PMID:19464370 observed weight gain in males from 32 weeks of age and in females at 48-76 weeks
810	HD	Pouladi	20097678	2010	YAC128	YAC transgenic (random)	HTT	HTT	128	FVB/NCrl	O	Hormonal dysregulation	growth hormone pathway alteration	ELISA		blood		9		17	increased plasma IGF-1 level responsible for weight gain; effect of elevated full-lenght htt level
811	HD	Björkqvist	18625748	2008	YAC128	YAC transgenic (random)	HTT	HTT	128	FVB/NCrl	O	Immune system alteration	cytokine level increase	ELISA		blood	serum	52			IL-6 and mKC (a mouse functional homologue of IL-8); also - in vitro assay revealed hyperactivity of isolated macrophages
812	HD	Van Raamsdonk	15829505	2005	YAC128	YAC transgenic (random)	HTT	HTT	128	FVB/NCrl	O	Lifespan	decreased lifespan	observation				41			only males, Age I - 10% death rate; at 52 weeks 26% death rate; not observed (in C57BL/J background too) by Menalled et al., 2009 PMID:19464370 compared to WT mice; also not observed in incipient congenic C57BL/6J (N6).FVB/NCrl and 129/SV backgrounds by Van Raamsdonk et al., 2007 PMID:17276692
813	HD	Van Raamsdonk	16571604	2006	YAC128	YAC transgenic (random)	HTT	HTT	120	FVB/NCrl	O	Organ pathology	organ enlargement	weight measurement		heart		52		18	not observed in any organ in 129/SvJ background by van Raamsdonk et al., 2007 PMID:17276692
814	HD	Van Raamsdonk	16571604	2006	YAC128	YAC transgenic (random)	HTT	HTT	120	FVB/NCrl	O	Organ pathology	organ enlargement	weight measurement		liver		52		23	not observed in any organ in 129/SvJ background by van Raamsdonk et al., 2007 PMID:17276692
815	HD	Van Raamsdonk	16571604	2006	YAC128	YAC transgenic (random)	HTT	HTT	120	FVB/NCrl	O	Organ pathology	organ enlargement	weight measurement		kidneys		52		23	not observed in any organ in 129/SvJ background by van Raamsdonk et al., 2007 PMID:17276692
816	HD	Van Raamsdonk	16571604	2006	YAC128	YAC transgenic (random)	HTT	HTT	120	FVB/NCrl	O	Organ pathology	organ enlargement	weight measurement		spleen		52		24	not observed in any organ in 129/SvJ background by van Raamsdonk et al., 2007 PMID:17276692
817	HD	Van Raamsdonk	17276692	2007	YAC128	YAC transgenic (random)	HTT	HTT	128	129/SvJ	O	Organ pathology	organ shrinkage	weight measurement		brain		52		-6
818	HD	Van Raamsdonk	17276692	2007	YAC128	YAC transgenic (random)	HTT	HTT	128	129/SvJ	O	Organ pathology	organ shrinkage	weight measurement		testes		52		-11
819	HD	Van Raamsdonk	15829505	2005	YAC128	YAC transgenic (random)	HTT	HTT	128	FVB/NCrl	O	Organ pathology	organ shrinkage	weight measurement		testes		26	52	-20
820	HD	Van Raamsdonk	15829505	2005	YAC128-/-	YAC transgenic (random)	HTT	YAC128/wild-type Htt knockout	120	FVB/NCrl	M	Balance and coordination alterations	rotarod impairment	rotarod				9	52	-66	% change at 9 months
821	HD	Van Raamsdonk	15829505	2005	YAC128-/-	YAC transgenic (random)	HTT	YAC128/wild-type Htt knockout	120	FVB/NCrl	M	Locomotor impairment	motor and exploratory activity decrease	open field (light phase)				39	52	-15	hypokinesia; % change at Age II (10-min period)
822	HD	Van Raamsdonk	15829505	2005	YAC128-/-	YAC transgenic (random)	HTT	YAC128/wild-type Htt knockout	120	FVB/NCrl	N	Brain morphology alteration	brain volume decrease	stereological measurement	striatum			52		-11
823	HD	Van Raamsdonk	15829505	2005	YAC128-/-	YAC transgenic (random)	HTT	YAC128/wild-type Htt knockout	120	FVB/NCrl	N	Neuronal morphology alterations	cell size decrease	stereological measurement	striatum			52		-18
824	HD	Van Raamsdonk	15829505	2005	YAC128-/-	YAC transgenic (random)	HTT	YAC128/wild-type Htt knockout	120	FVB/NCrl	N	Neuronal physiology alterations	DARPP-32 expression down-regulation	stereological measurement	striatum			52		-7
825	HD	Van Raamsdonk	15829505	2005	YAC128-/-	YAC transgenic (random)	HTT	YAC128/wild-type Htt knockout	120	FVB/NCrl	O	Lifespan	decreased lifespan	observation				20	52		only males, Age I - 10% death rate; Age II - 73% death rate
826	HD	Van Raamsdonk	15829505	2005	YAC128-/-	YAC transgenic (random)	HTT	YAC128/wild-type Htt knockout	120	FVB/NCrl	O	Organ pathology	organ shrinkage	weight measurement		testes		26	52	-40
827	HD	Graham	16777606	2006	YAC C3R	YAC transgenic (random)	HTT	HTT (mut 513, 552)	133	FVB/N	N	Brain morphology alteration	brain weight loss	weight measurement	brain			78		-8
828	HD	Graham	16777606	2006	YAC C3R	YAC transgenic (random)	HTT	HTT (mut 513, 552)	133	FVB/N	N	Brain morphology alteration	brain volume decrease	weight measurement	striatum			78		-11
829	HD	Graham	16777606	2006	YAC C3R	YAC transgenic (random)	HTT	HTT (mut 513, 552)	133	FVB/N	N	polyQ protein aggregates	diffused nuclear staining	immunohistochemistry	striatum			78
830	HD	Graham	16777606	2006	YAC C6R	YAC transgenic (random)	HTT	HTT (mut 586)	133	FVB/N	N	Neuronal physiology alterations	decreased susceptibility to neuronal excitotoxicity	Fluoro-Jade staining	striatum			13		-76	QUIN injection-induced lesion volume decrease
831	HD	Graham	16777606	2006	YAC C6R	YAC transgenic (random)	HTT	HTT (mut 586)	133	FVB/N	N	polyQ protein aggregates	diffused nuclear staining	immunohistochemistry	striatum			39	52
832	HD	Slow	16076956	2005	shortstop	YAC transgenic (random)	HTT	HTT exons 1 and 2	120	FVB/NCrl	N	polyQ protein aggregates	cytoplasmic aggregation foci (AF)	immunohistochemistry	cerebral cortex			52
833	HD	Slow	16076956	2005	shortstop	YAC transgenic (random)	HTT	HTT exons 1 and 2	120	FVB/NCrl	N	polyQ protein aggregates	cytoplasmic aggregation foci (AF)	immunohistochemistry	hippocampus			52
834	HD	Slow	16076956	2005	shortstop	YAC transgenic (random)	HTT	HTT exons 1 and 2	120	FVB/NCrl	N	polyQ protein aggregates	diffused nuclear staining	immunohistochemistry	cerebral cortex		layers II/III, IV, V, VI	13	78		dark staining - layer II/III at Age I, IV and VI at 26 weeks; V at Age II
835	HD	Slow	16076956	2005	shortstop	YAC transgenic (random)	HTT	HTT exons 1 and 2	120	FVB/NCrl	N	polyQ protein aggregates	diffused nuclear staining	immunohistochemistry	hippocampus		CA1, CA3, DG	13	78
836	HD	Slow	16076956	2005	shortstop	YAC transgenic (random)	HTT	HTT exons 1 and 2	120	FVB/NCrl	N	polyQ protein aggregates	diffused nuclear staining	immunohistochemistry	piriform cortex			13	78		dark staining at 26 weeks of age
837	HD	Slow	16076956	2005	shortstop	YAC transgenic (random)	HTT	HTT exons 1 and 2	120	FVB/NCrl	N	polyQ protein aggregates	diffused nuclear staining	immunohistochemistry	striatum			13	78		dark staining at 26 weeks of age
838	HD	Slow	16076956	2005	shortstop	YAC transgenic (random)	HTT	HTT exons 1 and 2	120	FVB/NCrl	N	polyQ protein aggregates	nuclear inclusions	immunohistochemistry	cerebral cortex		layers II/III, IV, V, VI	26	78	90	Age I for layer IV; layers II/III and VI at 38 weeks of age; layer V at Age II
839	HD	Slow	16076956	2005	shortstop	YAC transgenic (random)	HTT	HTT exons 1 and 2	120	FVB/NCrl	N	polyQ protein aggregates	nuclear inclusions	immunohistochemistry	hippocampus		CA1, CA3, DG	38	78	100
840	HD	Slow	16076956	2005	shortstop	YAC transgenic (random)	HTT	HTT exons 1 and 2	120	FVB/NCrl	N	polyQ protein aggregates	nuclear inclusions	immunohistochemistry	piriform cortex			52	78	90
841	HD	Slow	16076956	2005	shortstop	YAC transgenic (random)	HTT	HTT exons 1 and 2	120	FVB/NCrl	N	polyQ protein aggregates	nuclear inclusions	immunohistochemistry	striatum			52	78	95
842	HD	Menalled	19464370	2009	BACHD	BAC transgenic (random)	HTT	HTT	97	FVB/NJ	M	Abnormal sensorimotor response	acoustic startle response reduction	acoustic startle PPI test				24	36		females, males at Age II only
843	HD	Pouladi	22328089	2012	BACHD	BAC transgenic (random)	HTT	HTT	97	FVB/NCrl	M	Balance and coordination alterations	rotarod impairment	rotarod				17	52
844	HD	Gray	18550760	2008	BACHD	BAC transgenic (random)	HTT	HTT	97	FVB/NJ	M	Balance and coordination alterations	rotarod impairment	rotarod				4	52	-71	Age I based on Menalled et al., 2009 PMID:19464370
845	HD	Menalled	19464370	2009	BACHD	BAC transgenic (random)	HTT	HTT	97	FVB/NJ	M	Locomotor impairment	climbing ability decrease	rearing-climbing test				4	52
846	HD	Menalled	19464370	2009	BACHD	BAC transgenic (random)	HTT	HTT	97	FVB/NJ	M	Locomotor impairment	motor and exploratory activity decrease	open field (both phases)				28	52
847	HD	Menalled	19464370	2009	BACHD	BAC transgenic (random)	HTT	HTT	97	FVB/NJ	M	Locomotor impairment	rearing rate decrease	open field (both phases)				4	52
848	HD	Xiang	21715619	2011	BACHD	BAC transgenic (random)	HTT	HTT	97	not specified	N	Abnormal myelination	postnatal myelination deficit	immunohistochemistry	striatum			2			MBP protein deficit
849	HD	Xiang	21715619	2011	BACHD	BAC transgenic (random)	HTT	HTT	97	not specified	N	Abnormal myelination	demyelination/thin myelin	electron microscopy	striatum			2			thinner myelin sheaths
850	HD	Xiang	21715619	2011	BACHD	BAC transgenic (random)	HTT	HTT	97	not specified	N	Abnormal myelination	demyelination/thin myelin	electron microscopy	corpus callosum			2			thinner and less compacted myelin sheaths
851	HD	Schroeder	22069044	2011	BACHD	BAC transgenic (random)	HTT	HTT	97	C57BL/6J	N	ANS dysfunction	baroreceptor reflex deficit	EKG		peripheral nervous system	autonomous nervous system (baroreceptor cells)	30	39		despite this deficits no changes in cardiac function at 52 weeks measured by echocardiography
852	HD	Waldron-Roby	22219281	2012	BACHD	BAC transgenic (random)	HTT	HTT	97	FVB/NJ	N	Brain morphology alteration	brain volume decrease	MRI	brain			78		-3.5
853	HD	Gray	18550760	2008	BACHD	BAC transgenic (random)	HTT	HTT	97	FVB/NJ	N	Brain morphology alteration	brain volume decrease	stereological measurement	cerebral cortex			52		-32
854	HD	Gray	18550760	2008	BACHD	BAC transgenic (random)	HTT	HTT	97	FVB/NJ	N	Brain morphology alteration	brain volume decrease	stereological measurement	striatum			52		-28
855	HD	Gray	18550760	2008	BACHD	BAC transgenic (random)	HTT	HTT	97	FVB/NJ	N	Brain morphology alteration	brain weight loss	weight measurement	forebrain			52		-20	cerebellar weight not changed
856	HD	Gray	18550760	2008	BACHD	BAC transgenic (random)	HTT	HTT	97	FVB/NJ	N	Neuronal morphology alterations	dark cell degeneration	electron microscopy	cerebral cortex			52
857	HD	Gray	18550760	2008	BACHD	BAC transgenic (random)	HTT	HTT	97	FVB/NJ	N	Neuronal morphology alterations	dark cell degeneration	electron microscopy, histochemistry	striatum		lateral	52		14	less frequently in dorsal and medial striatum
858	HD	Gray	18550760	2008	BACHD	BAC transgenic (random)	HTT	HTT	97	FVB/NJ	N	Neuronal morphology alterations	cell degeneration	histochemistry	striatum			52
859	HD	Spampanato	18854207	2008	BACHD	BAC transgenic (random)	HTT	HTT	97	FVB/NJ	N	Neuronal physiology alterations	electrophysiology alteration	electrophysiology	cerebral cortex		pyramidal neurons, PV interneurons	13	26		pyramidal neurons at Age II
860	HD	Gray	18550760	2008	BACHD	BAC transgenic (random)	HTT	HTT	97	FVB/NJ	N	Neuronal physiology alterations	electrophysiology alteration	electrophysiology	striatum		medium spiny neurons	9	26		Age I based on Andre et al., 2011 PMID:21720523; see also Spampanato et al., 2008 PMID:18854207
861	HD	Gray	18550760	2008	BACHD	BAC transgenic (random)	HTT	HTT	97	FVB/NJ	N	polyQ protein aggregates	extranuclear aggregates	immunohistochemistry	cerebral cortex			52	78		13x more frequent than nuclear inclusions
862	HD	Gray	18550760	2008	BACHD	BAC transgenic (random)	HTT	HTT	97	FVB/NJ	N	polyQ protein aggregates	extranuclear aggregates	immunohistochemistry	midbrain		substantia nigra	52	78
863	HD	Gray	18550760	2008	BACHD	BAC transgenic (random)	HTT	HTT	97	FVB/NJ	N	polyQ protein aggregates	extranuclear aggregates	immunohistochemistry	pallidum		globus pallidus	52	78
864	HD	Gray	18550760	2008	BACHD	BAC transgenic (random)	HTT	HTT	97	FVB/NJ	N	polyQ protein aggregates	extranuclear aggregates	immunohistochemistry	striatum			52	78		13x more frequent than nuclear inclusions
865	HD	Gray	18550760	2008	BACHD	BAC transgenic (random)	HTT	HTT	97	FVB/NJ	N	polyQ protein aggregates	nuclear inclusions	immunohistochemistry	cerebral cortex			52	78		13x less frequent than neuropil aggregates
866	HD	Gray	18550760	2008	BACHD	BAC transgenic (random)	HTT	HTT	97	FVB/NJ	N	polyQ protein aggregates	nuclear inclusions	immunohistochemistry	striatum			52	78		3.3x less frequent than in the cortex; 13x less frequent than neuropil aggregates
867	HD	Menalled	19464370	2009	BACHD	BAC transgenic (random)	HTT	HTT	97	FVB/NJ	N	Sensorimotor gating impairment	prepulse inhibition deficit	acoustic startle PPI test				28	52		males, females from 36 weeks
868	HD	Menalled	19464370	2009	BACHD	BAC transgenic (random)	HTT	HTT	97	FVB/NJ	C	Affective function alteration	anxiety increase	light/dark choice test				12	26
869	HD	Pouladi	22328089	2012	BACHD	BAC transgenic (random)	HTT	HTT	97	FVB/NCrl	C	Affective function alteration	depression-like behavior	forced swim test				52
870	HD	Pouladi	22328089	2012	BACHD	BAC transgenic (random)	HTT	HTT	97	FVB/NCrl	C	Learning and memory impairment	simple motor learning deficit	rotarod				9
871	HD	Hult	21459327	2011	BACHD	BAC transgenic (random)	HTT	HTT	97	FVB/NJ	O	Adipose tissue dysfunction	adipokines level increase	ELISA		blood					leptin; females - adiponectin; timepoints not clear; also cholesterol
872	HD	Hult	21459327	2011	BACHD	BAC transgenic (random)	HTT	HTT	97	FVB/NJ	O	Adipose tissue dysfunction	adipose tissue weight gain	weight measurement		brown adipose tissue		17		120	females
873	HD	Hult	21459327	2011	BACHD	BAC transgenic (random)	HTT	HTT	97	FVB/NJ	O	Adipose tissue dysfunction	adipose tissue weight gain	weight measurement		white adipose tissue	fat pads (gonadal)	17		387	females
874	HD	Hult	21459327	2011	BACHD	BAC transgenic (random)	HTT	HTT	97	FVB/NJ	O	Adipose tissue dysfunction	percent body fat increase	DEXA		adipose tissue		9	52	70	females, males significant only at 17 weeks of age
875	HD	Pouladi	22328089	2012	BACHD	BAC transgenic (random)	HTT	HTT	97	FVB/NCrl	O	Body weight change	body weight gain	weight measurement				13	48	38
876	HD	Gray	18550760	2008	BACHD	BAC transgenic (random)	HTT	HTT	97	FVB/NJ	O	Body weight change	body weight gain	weight measurement				9	52	54
877	HD	Schroeder	22069044	2011	BACHD	BAC transgenic (random)	HTT	HTT	97	C57BL/6J	O	Body weight change	body weight gain	weight measurement				30		41	not significant at 52 weeks
878	HD	Kudo	21184755	2011	BACHD	BAC transgenic (random)	HTT	HTT	97	C57BL/6J	O	Circadian rhythm alteration	abnormal day-night activity pattern	activity monitor				13	52
879	HD	Hult	21459327	2011	BACHD	BAC transgenic (random)	HTT	HTT	97	FVB/NJ	O	Diabetes mellitus	hyperglycemia	blood analysis		blood				11	females; timepoints not clear
880	HD	Hult	21459327	2011	BACHD	BAC transgenic (random)	HTT	HTT	97	FVB/NJ	O	Diabetes mellitus	glucose tolerance decrease	glucose tolerance test		blood		20
881	HD	Hult	21459327	2011	BACHD	BAC transgenic (random)	HTT	HTT	97	FVB/NJ	O	Diabetes mellitus	insulin resistance increase	insulin tolerance test, ELISA		blood		24			females
882	HD	Hult	21459327	2011	BACHD	BAC transgenic (random)	HTT	HTT	97	FVB/NJ	O	Diabetes mellitus	insulin secretion increase	ELISA		blood					timepoins not clear
883	HD	Pouladi	20097678	2010	BACHD	BAC transgenic (random)	HTT	HTT	97	FVB/NCrl	O	Hormonal dysregulation	growth hormone pathway alteration	ELISA		blood		9		21	increased plasma IGF-1 level possibly responsible for weight gain (however, this effect is not supported by Hult et al., 2011 PMID: 21459327) ; effect of elevated full-lenght htt level
884	HD	Hult	21459327	2011	BACHD	BAC transgenic (random)	HTT	HTT	97	FVB/NJ	O	Metabolism alteration	food intake increase	observation				9	17
885	HD	Schroeder	22069044	2011	BACHD	BAC transgenic (random)	HTT	HTT	97	C57BL/6J	O	Organ pathology	organ enlargement	morphometry		heart		30	52	13	weight; also increased heart mass to body frame (tibia lenght) ratio
886	HD	Schroeder	22069044	2011	BACHD	BAC transgenic (random)	HTT	HTT	97	C57BL/6J	O	Organ pathology	organ enlargement	morphometry		bones	tibia	30		4	lenght; not at 52 weeks
887	HD	Gray	18550760	2008	BACHD-L	BAC transgenic (random)	HTT	HTT	97	FVB/NJ	M	Balance and coordination alterations	rotarod impairment	rotarod				26			32% of BACHD mice transgene protein expression
888	HD	Gray	18550760	2008	BACHD-L	BAC transgenic (random)	HTT	HTT	97	FVB/NJ	O	Body weight change	body weight gain	weight measurement				9	26	14	32% of BACHD mice transgene protein expression
889	HD	Gu	20064390	2009	BACHD-SA	BAC transgenic (random)	HTT	HTT (mutS13D, mutS16D)	97	FVB/NJ	M	Balance and coordination alterations	rotarod impairment	rotarod				9	52	-65	70% of BACHD mice transgene protein expression
890	HD	Gu	20064390	2009	BACHD-SA	BAC transgenic (random)	HTT	HTT (mutS13D, mutS16D)	97	FVB/NJ	N	Brain morphology alteration	brain volume decrease	stereological measurement	cerebral cortex			52		-17	70% of BACHD mice transgene protein expression
891	HD	Gu	20064390	2009	BACHD-SA	BAC transgenic (random)	HTT	HTT (mutS13D, mutS16D)	97	FVB/NJ	N	Brain morphology alteration	brain volume decrease	stereological measurement	striatum			52		-17	70% of BACHD mice transgene protein expression
892	HD	Gu	20064390	2009	BACHD-SA	BAC transgenic (random)	HTT	HTT (mutS13D, mutS16D)	97	FVB/NJ	N	Brain morphology alteration	brain weight loss	weight measurement	forebrain			52		-15	cerebellar weight not changed; 70% of BACHD mice transgene protein expression
893	HD	Gu	20064390	2009	BACHD-SA	BAC transgenic (random)	HTT	HTT (mutS13D, mutS16D)	97	FVB/NJ	N	polyQ protein aggregates	extranuclear aggregates	immunohistochemistry	cerebral cortex			52			70% of BACHD mice transgene protein expression
894	HD	Gu	20064390	2009	BACHD-SA	BAC transgenic (random)	HTT	HTT (mutS13D, mutS16D)	97	FVB/NJ	N	polyQ protein aggregates	extranuclear aggregates	immunohistochemistry	striatum			52			70% of BACHD mice transgene protein expression
895	HD	Gu	20064390	2009	BACHD-SA	BAC transgenic (random)	HTT	HTT (mutS13D, mutS16D)	97	FVB/NJ	N	polyQ protein aggregates	nuclear inclusions	immunohistochemistry	cerebral cortex			52			70% of BACHD mice transgene protein expression
896	HD	Gu	20064390	2009	BACHD-SA	BAC transgenic (random)	HTT	HTT (mutS13D, mutS16D)	97	FVB/NJ	N	polyQ protein aggregates	nuclear inclusions	immunohistochemistry	striatum			52			70% of BACHD mice transgene protein expression
897	HD	Gu	20064390	2009	BACHD-SA	BAC transgenic (random)	HTT	HTT (mutS13D, mutS16D)	97	FVB/NJ	C	Affective function alteration	anxiety increase	light/dark choice test				52			70% of BACHD mice transgene protein expression
898	HD	Sawada	17335925	2007	Hht-Q79	Targeted (knock-in)	mHtt	chimeric Htt:HTT exon 1	77	not specified	N	polyQ protein aggregates	aggresomes	immunohistochemistry	striatum		nucleus accumbens	100			HOM
899	HD	Sawada	17335925	2007	Hht-Q79	Targeted (knock-in)	mHtt	chimeric Htt:HTT exon 1	77	not specified	N	polyQ protein aggregates	extranuclear aggregates	immunohistochemistry	midbrain		substantia nigra pars reticulata	80	100
900	HD	Sawada	17335925	2007	Hht-Q79	Targeted (knock-in)	mHtt	chimeric Htt:HTT exon 1	77	not specified	N	polyQ protein aggregates	extranuclear aggregates	immunohistochemistry	pallidum		globus pallidus	80	100
901	HD	Sawada	17335925	2007	Hht-Q79	Targeted (knock-in)	mHtt	chimeric Htt:HTT exon 1	77	not specified	N	polyQ protein aggregates	extranuclear aggregates	immunohistochemistry	pallidum		ventral	100
902	HD	Sawada	17335925	2007	Hht-Q79	Targeted (knock-in)	mHtt	chimeric Htt:HTT exon 1	77	not specified	N	polyQ protein aggregates	extranuclear aggregates	immunohistochemistry	striatum		nucleus accumbens	100
903	HD	Sawada	17335925	2007	Hht-Q79	Targeted (knock-in)	mHtt	chimeric Htt:HTT exon 1	77	not specified	N	polyQ protein aggregates	nuclear inclusions	immunohistochemistry	cerebellum			100			HOM
904	HD	Sawada	17335925	2007	Hht-Q79	Targeted (knock-in)	mHtt	chimeric Htt:HTT exon 1	77	not specified	N	polyQ protein aggregates	nuclear inclusions	immunohistochemistry	striatum		ventral, dorsal, nucleus accumbens, olfactory tubercle	80	100		HET; Age I for nucleus accumbens; for HOM elevated frequency and Age I 80 for all regions
905	HD	Ischiguro	11494364	2001	Hht-Q79	Targeted (knock-in)	mHtt	chimeric Htt:HTT exon 1	77	not specified	N	Glial abnormalities	reactive gliosis	immunohistochemistry	midbrain		substantia nigra	40		26	only heterozygotes, GFAP staining
906	HD	Ischiguro	11494364	2001	Hht-Q79	Targeted (knock-in)	mHtt	chimeric Htt:HTT exon 1	77	not specified	N	Glial abnormalities	reactive gliosis	immunohistochemistry	pallidum		globus pallidus	40		49	GFAP staining
907	HD	Ischiguro	11494364	2001	Hht-Q79	Targeted (knock-in)	mHtt	chimeric Htt:HTT exon 1	77	not specified	N	Glial abnormalities	reactive gliosis	immunohistochemistry	striatum			40		34	HOM only; GFAP staining
908	HD	Sawada	17335925	2007	Hht-Q79	Targeted (knock-in)	mHtt	chimeric Htt:HTT exon 1	77	not specified	C	Affective function alteration	aggressive behaviour increase	resident intruder test							increased frequency of aggressive actions and decreased latency to first aggressive action
909	HD	Shelbourne	10196365	1999	Hdh4/Q80	Targeted (knock-in)	mHtt	chimeric Htt:HTT exon 1	80	not specified	N	Brain morphology alteration	brain weight loss	weight measurement	brain			18	26	-15	not significant between 70-75 weeks of age
910	HD	Usdin	10196373	1999	Hdh4/Q80	Targeted (knock-in)	mHtt	chimeric Htt:HTT exon 1	80	C57BL/6Crl (N3-7);129/Sv	N	Neuronal physiology alterations	electrophysiology alteration	electrophysiology	hippocampus			35	61
911	HD	Usdin	10196373	1999	Hdh4/Q80	Targeted (knock-in)	mHtt	chimeric Htt:HTT exon 1	80	FVB/NCrl (N3-7);129/Sv	N	Neuronal physiology alterations	electrophysiology alteration	electrophysiology	hippocampus			35	61
912	HD	Kennedy	15781041	2005	Hdh4/Q80	Targeted (knock-in)	mHtt	chimeric Htt:HTT exon 1	80	C57BL/6Crl (N6-7).129/Sv	N	Neuronal physiology alterations	neurotransmitter receptors level alteration	in situ hybridization	cerebral cortex			74	78		gain: benzodiazepine receptor
913	HD	Kennedy	15781041	2005	Hdh4/Q80	Targeted (knock-in)	mHtt	chimeric Htt:HTT exon 1	80	FVB/NCrl (N4);129/Sv	N	Neuronal physiology alterations	neurotransmitter receptors level alteration	in situ hybridization	cerebral cortex			74	78		gain: benzodiazepine receptor
914	HD	Kennedy	15781041	2005	Hdh4/Q80	Targeted (knock-in)	mHtt	chimeric Htt:HTT exon 1	80	C57BL/6Crl (N6-7).129/Sv	N	Neuronal physiology alterations	neurotransmitter receptors level alteration	in situ hybridization	striatum			74	78		loss: D2 dopamine receptor; gain: D1 dopamine receptor, benzodiazepine receptor
915	HD	Kennedy	15781041	2005	Hdh4/Q80	Targeted (knock-in)	mHtt	chimeric Htt:HTT exon 1	80	FVB/NCrl (N4);129/Sv	N	Neuronal physiology alterations	neurotransmitter receptors level alteration	in situ hybridization	striatum			74	78		loss: D2 dopamine receptor; gain: benzodiazepine receptor
916	HD	Li	10932179	2000	Hdh4/Q80	Targeted (knock-in)	mHtt	chimeric Htt:HTT exon 1	80	not specified	N	polyQ protein aggregates	diffused nuclear staining	immunohistochemistry	striatum		medium spiny neurons	17	117
917	HD	Li	11606636	2001	Hdh4/Q80	Targeted (knock-in)	mHtt	chimeric Htt:HTT exon 1	80	not specified	N	polyQ protein aggregates	extranuclear aggregates	immunohistochemistry	cerebral cortex			91	104		rare
918	HD	Li	11606636	2001	Hdh4/Q80	Targeted (knock-in)	mHtt	chimeric Htt:HTT exon 1	80	not specified	N	polyQ protein aggregates	extranuclear aggregates	immunohistochemistry	midbrain		substantia nigra pars reticulata	48	104
919	HD	Li	11606636	2001	Hdh4/Q80	Targeted (knock-in)	mHtt	chimeric Htt:HTT exon 1	80	not specified	N	polyQ protein aggregates	extranuclear aggregates	immunohistochemistry	pallidum		globus pallidus (LGP, MGP)	48	104		less frequent in MGP
920	HD	Li	11606636	2001	Hdh4/Q80	Targeted (knock-in)	mHtt	chimeric Htt:HTT exon 1	80	not specified	N	polyQ protein aggregates	extranuclear aggregates	immunohistochemistry	striatum		medium spiny neurons	48	104		less frequent than in LGP and SN
921	HD	Li	10932179	2000	Hdh4/Q80	Targeted (knock-in)	mHtt	chimeric Htt:HTT exon 1	80	not specified	N	polyQ protein aggregates	nuclear inclusions	immunohistochemistry	striatum		medium spiny neurons	91	117
922	HD	Li	10932179	2000	Hdh4/Q80	Targeted (knock-in)	mHtt	chimeric Htt:HTT exon 1	80	not specified	N	polyQ protein aggregates	nuclear microaggregates	immunohistochemistry	striatum		medium spiny neurons	48	117
923	HD	Shelbourne	10196365	1999	Hdh4/Q80	Targeted (knock-in)	mHtt	chimeric Htt:HTT exon 1	80	C57BL/6 (N1);129/Sv	C	Affective function alteration	aggressive behaviour increase	resident intruder test				42	56		males, home cage behavior observation - ~13 weeks of age, latency to first aggressive action (tail rattling, aggressive grooming, digging, biting), aggression score
924	HD	Brooks	20457229	2010	HdhQ92	Targeted (knock-in)	mHtt	chimeric Htt:HTT exon 1	90	C57BL/6J (N6).(CD-1;129/Sv)/J	M	Abnormal sensorimotor response	acoustic startle response reduction	acoustic startle PPI test				17	78
925	HD	Trueman	19445966	2009	HdhQ92	Targeted (knock-in)	mHtt	chimeric Htt:HTT exon 1	90	C57BL/6J (N4);(CD-1;129/Sv)/J	M	Balance and coordination alterations	rotarod impairment	rotarod				117		-38
926	HD	Trueman	19445966	2009	HdhQ92	Targeted (knock-in)	mHtt	chimeric Htt:HTT exon 1	90	C57BL/6J (N4);(CD-1;129/Sv)/J	M	Locomotor impairment	motor and exploratory activity decrease	open field				104		-41	not different at 117 weeks of age; rearing and grooming not different
927	HD	Brooks	20457229	2010	HdhQ92	Targeted (knock-in)	mHtt	chimeric Htt:HTT exon 1	90	C57BL/6J (N6).(CD-1;129/Sv)/J	M	Muscle strenght impairment	grip strength decrease	inverted grid test				17	104		HOM; 17-52 weeks and from 91 weeks of age
928	HD	Bayram-Weston	21513775	2011	HdhQ92	Targeted (knock-in)	mHtt	chimeric Htt:HTT exon 1	90	C57BL/6J (N6).(CD-1;129/Sv)/J	N	Brain morphology alteration	brain volume decrease	stereological measurement	striatum			78	104
929	HD	Bayram-Weston	21513775	2011	HdhQ92	Targeted (knock-in)	mHtt	chimeric Htt:HTT exon 1	90	C57BL/6J (N6).(CD-1;129/Sv)/J	N	Neuronal loss	cell loss	stereological measurement	striatum			78	104
930	HD	Bayram-Weston	21513775	2011	HdhQ92	Targeted (knock-in)	mHtt	chimeric Htt:HTT exon 1	90	C57BL/6J (N6).(CD-1;129/Sv)/J	N	Neuronal loss	apoptosis increase	electron microscopy	striatum		medium spiny neurons	61	91		HOM
931	HD	Bayram-Weston	21513775	2011	HdhQ92	Targeted (knock-in)	mHtt	chimeric Htt:HTT exon 1	90	C57BL/6J (N6).(CD-1;129/Sv)/J	N	Neuronal morphology alterations	abnormal cell morphology	electron microscopy	striatum		medium spiny neurons	61	91		HOM; necrotic and apoptotic appearence
932	HD	Lynch	17442827	2007	HdhQ92	Targeted (knock-in)	mHtt	chimeric Htt:HTT exon 1	90	CD-1;129/SvJ	N	Neuronal physiology alterations	electrophysiology alteration	electrophysiology	hippocampus			17	26		WT C57BL/6J used as a control
933	HD	Kuhn	17519223	2007	HdhQ92	Targeted (knock-in)	mHtt	chimeric Htt:HTT exon 1	90	C57BL/6J	N	Neuronal physiology alterations	gene expression alteration	microarrays, proteomics	striatum			43	78		Age I based on proteomics analysis by Deschepper et al., 2011 PMID:21272615
934	HD	Brustovetsky	15935052	2005	HdhQ92	Targeted (knock-in)	mHtt	chimeric Htt:HTT exon 1	90	CD-1/Crl	N	Neuronal physiology alterations	mitochondrial abnormalities	mitochondrial membrane potential and swelling measurement	striatum			52	78		HOM; decreased sensitivity to Ca2+-induced depolarization
935	HD	Wheeler	10699173	2000	HdhQ92	Targeted (knock-in)	mHtt	chimeric Htt:HTT exon 1	90	CD-1/Crl;129/SvJ	N	polyQ protein aggregates	diffused cytoplasmic staining	immunohistochemistry	striatum			6	11		HOM
936	HD	Bayram-Weston	21513775	2011	HdhQ92	Targeted (knock-in)	mHtt	chimeric Htt:HTT exon 1	90	C57BL/6J (N6).(CD-1;129/Sv)/J	N	polyQ protein aggregates	diffused nuclear staining	immunohistochemistry	amygdala		CL	26	35		HOM
937	HD	Bayram-Weston	21513775	2011	HdhQ92	Targeted (knock-in)	mHtt	chimeric Htt:HTT exon 1	90	C57BL/6J (N6).(CD-1;129/Sv)/J	N	polyQ protein aggregates	diffused nuclear staining	immunohistochemistry	cerebral cortex		motor, sensory	104			HOM
938	HD	Bayram-Weston	21513775	2011	HdhQ92	Targeted (knock-in)	mHtt	chimeric Htt:HTT exon 1	90	C57BL/6J (N6).(CD-1;129/Sv)/J	N	polyQ protein aggregates	diffused nuclear staining	immunohistochemistry	piriform cortex			43	52		HOM
939	HD	Bayram-Weston	21513775	2011	HdhQ92	Targeted (knock-in)	mHtt	chimeric Htt:HTT exon 1	90	C57BL/6J (N6).(CD-1;129/Sv)/J	N	polyQ protein aggregates	diffused nuclear staining	immunohistochemistry	septum		lateral, medial	43	104		HOM; medial from 78 weeks of age
940	HD	Wheeler	10699173	2000	HdhQ92	Targeted (knock-in)	mHtt	chimeric Htt:HTT exon 1	90	CD-1/Crl;129/SvJ	N	polyQ protein aggregates	diffused nuclear staining	immunohistochemistry	striatum			11	22		HOM
941	HD	Bayram-Weston	21513775	2011	HdhQ92	Targeted (knock-in)	mHtt	chimeric Htt:HTT exon 1	90	C57BL/6J (N6).(CD-1;129/Sv)/J	N	polyQ protein aggregates	diffused nuclear staining	immunohistochemistry	striatum		ventral, dorsal, posterior, nucleus accumbens, olfactory tubercle	17	52		HOM; at Age I - nucleus accumbens, olfactory tubercle, striatum posterior; at 26 weeks ventral and dorsal striatum
942	HD	Bayram-Weston	21513775	2011	HdhQ92	Targeted (knock-in)	mHtt	chimeric Htt:HTT exon 1	90	C57BL/6J (N6).(CD-1;129/Sv)/J	N	polyQ protein aggregates	extranuclear aggregates	immunohistochemistry	amygdala		CL, BL	52	104		HOM; BL at Age II
943	HD	Bayram-Weston	21513775	2011	HdhQ92	Targeted (knock-in)	mHtt	chimeric Htt:HTT exon 1	90	C57BL/6J (N6).(CD-1;129/Sv)/J	N	polyQ protein aggregates	extranuclear aggregates	immunohistochemistry	cerebral cortex		motor, sensory	91	104		HOM; motor at Age II
944	HD	Bayram-Weston	21513775	2011	HdhQ92	Targeted (knock-in)	mHtt	chimeric Htt:HTT exon 1	90	C57BL/6J (N6).(CD-1;129/Sv)/J	N	polyQ protein aggregates	extranuclear aggregates	immunohistochemistry	cerebellum			61	104		HOM
945	HD	Bayram-Weston	21513775	2011	HdhQ92	Targeted (knock-in)	mHtt	chimeric Htt:HTT exon 1	90	C57BL/6J (N6).(CD-1;129/Sv)/J	N	polyQ protein aggregates	extranuclear aggregates	immunohistochemistry	hippocampus			104			HOM
946	HD	Bayram-Weston	21513775	2011	HdhQ92	Targeted (knock-in)	mHtt	chimeric Htt:HTT exon 1	90	C57BL/6J (N6).(CD-1;129/Sv)/J	N	polyQ protein aggregates	extranuclear aggregates	immunohistochemistry	hypothalamus			104			HOM
947	HD	Bayram-Weston	21513775	2011	HdhQ92	Targeted (knock-in)	mHtt	chimeric Htt:HTT exon 1	90	C57BL/6J (N6).(CD-1;129/Sv)/J	N	polyQ protein aggregates	extranuclear aggregates	immunohistochemistry	pallidum		globus pallidus (lateral, medial)	43	104		HOM; medial from 52 weeks
948	HD	Bayram-Weston	21513775	2011	HdhQ92	Targeted (knock-in)	mHtt	chimeric Htt:HTT exon 1	90	C57BL/6J (N6).(CD-1;129/Sv)/J	N	polyQ protein aggregates	extranuclear aggregates	immunohistochemistry	piriform cortex			52	104		HOM
949	HD	Bayram-Weston	21513775	2011	HdhQ92	Targeted (knock-in)	mHtt	chimeric Htt:HTT exon 1	90	C57BL/6J (N6).(CD-1;129/Sv)/J	N	polyQ protein aggregates	extranuclear aggregates	immunohistochemistry	septum		lateral, medial	43	104		HOM; medial from 52 weeks
950	HD	Bayram-Weston	21513775	2011	HdhQ92	Targeted (knock-in)	mHtt	chimeric Htt:HTT exon 1	90	C57BL/6J (N6).(CD-1;129/Sv)/J	N	polyQ protein aggregates	extranuclear aggregates	immunohistochemistry	striatum		ventral, dorsal, posterior, nucleus accumbens, olfactory tubercle	43	104		HOM; at Age I nucleus accumbens, olfactory tubercle; at 78 weeks in the others
951	HD	Bayram-Weston	21513775	2011	HdhQ92	Targeted (knock-in)	mHtt	chimeric Htt:HTT exon 1	90	C57BL/6J (N6).(CD-1;129/Sv)/J	N	polyQ protein aggregates	extranuclear aggregates	immunohistochemistry	thalamus			104			HOM
952	HD	Bayram-Weston	21513775	2011	HdhQ92	Targeted (knock-in)	mHtt	chimeric Htt:HTT exon 1	90	C57BL/6J (N6).(CD-1;129/Sv)/J	N	polyQ protein aggregates	nuclear inclusions	immunohistochemistry	amygdala		CL	52	104		HOM
953	HD	Bayram-Weston	21513775	2011	HdhQ92	Targeted (knock-in)	mHtt	chimeric Htt:HTT exon 1	90	C57BL/6J (N6).(CD-1;129/Sv)/J	N	polyQ protein aggregates	nuclear inclusions	immunohistochemistry	piriform cortex			61	104		HOM
954	HD	Bayram-Weston	21513775	2011	HdhQ92	Targeted (knock-in)	mHtt	chimeric Htt:HTT exon 1	90	C57BL/6J (N6).(CD-1;129/Sv)/J	N	polyQ protein aggregates	nuclear inclusions	immunohistochemistry	septum		lateral	52	104		HOM
955	HD	Bayram-Weston	21513775	2011	HdhQ92	Targeted (knock-in)	mHtt	chimeric Htt:HTT exon 1	90	C57BL/6J (N6).(CD-1;129/Sv)/J	N	polyQ protein aggregates	nuclear inclusions	immunohistochemistry	striatum		ventral, dorsal, posterior, nucleus accumbens, olfactory tubercle	52	104		HOM; first Nis appear by 35 weeks of age
956	HD	Wheeler	10699173	2000	HdhQ92	Targeted (knock-in)	mHtt	chimeric Htt:HTT exon 1	90	CD-1/Crl;129/SvJ	N	polyQ protein aggregates	nuclear microaggregates	immunohistochemistry	striatum			52			HOM
957	HD	Brooks	20457229	2010	HdhQ92	Targeted (knock-in)	mHtt	chimeric Htt:HTT exon 1	90	C57BL/6J (N6).(CD-1;129/Sv)/J	N	Sensorimotor gating impairment	prepulse inhibition deficit	acoustic startle PPI test				17	78
958	HD	Trueman	19445966	2009	HdhQ92	Targeted (knock-in)	mHtt	chimeric Htt:HTT exon 1	90	C57BL/6J (N4);(CD-1;129/Sv)/J	C	Affective function alteration	motivation decrease	free operant tests				65	82		tests used: progressive ratio, continous reinforcement and extinction; taste preference not different
959	HD	Trueman	21440047	2011	HdhQ92	Targeted (knock-in)	mHtt	chimeric Htt:HTT exon 1	90	C57BL/6J (N4);(CD-1;129/Sv)/J	C	Learning and memory impairment	alternation learning deficit	delayed alternation operant task				22	52		see also previous study - Trueman et al., 2009 PMID:19445966
960	HD	Trueman	18367261	2008	HdhQ92	Targeted (knock-in)	mHtt	chimeric Htt:HTT exon 1	90	C57BL/6J (N4);(CD-1;129/Sv)/J	C	Learning and memory impairment	procedural learning and memory deficit	Serial implicit learning task				17	61		complex motor learning deficit; not progressive; Age I based on Trueman et al., 2007 PMID:17284197, see also Trueman et al., 2009 PMID:19445966 and Trueman et al., 2011 PMID:22085744
961	HD	Brooks	20457229	2010	HdhQ92	Targeted (knock-in)	mHtt	chimeric Htt:HTT exon 1	90	C57BL/6J (N6).(CD-1;129/Sv)/J	C	Learning and memory impairment	spatial learning and memory deficit	Morris water maze (hidden platform)				52	104
962	HD	Brooks	20457229	2010	HdhQ92	Targeted (knock-in)	mHtt	chimeric Htt:HTT exon 1	90	C57BL/6J (N4);(CD-1;129/Sv)/J	C	Learning and memory impairment	spatial learning and memory improvement	Morris water maze (hidden platform)				17	43
963	HD	Brooks	20457229	2010	HdhQ92	Targeted (knock-in)	mHtt	chimeric Htt:HTT exon 1	90	C57BL/6J (N4);(CD-1;129/Sv)/J	O	Body weight change	body weight loss	weight measurement				43	95		HOM; from Age I - males; females at Age II
964	HD	Menalled	12223581	2002	CAG94	Targeted (knock-in)	mHtt	chimeric Htt:HTT exon 1 (F) and intron 1 (F)	94	C57BL/6J;129/Sv	M	Locomotor impairment	motor and exploratory activity decrease	open field (dark phase)				18	26	-40
965	HD	Menalled	12223581	2002	CAG94	Targeted (knock-in)	mHtt	chimeric Htt:HTT exon 1 (F) and intron 1 (F)	94	C57BL/6J;129/Sv	M	Locomotor impairment	rearing rate decrease	open field (dark phase)				18		-38
966	HD	Menalled	12223581	2002	CAG94	Targeted (knock-in)	mHtt	chimeric Htt:HTT exon 1 (F) and intron 1 (F)	94	C57BL/6J;129/Sv	M	Locomotor impairment	rearing rate increase	open field (dark phase)				9		242
967	HD	Menalled	12223581	2002	CAG94	Targeted (knock-in)	mHtt	chimeric Htt:HTT exon 1 (F) and intron 1 (F)	94	C57BL/6J;129/Sv	N	Brain morphology alteration	brain volume decrease	stereological measurement	striatum			78	113	-14
968	HD	Menalled	12223581	2002	CAG94	Targeted (knock-in)	mHtt	chimeric Htt:HTT exon 1 (F) and intron 1 (F)	94	C57BL/6J;129/Sv	N	Neuronal loss	cell loss	stereological measurement	striatum			78	113	-20
969	HD	Levine	10533044	1999	CAG94	Targeted (knock-in)	mHtt	chimeric Htt:HTT exon 1 (F) and intron 1 (F)	94	C57BL/6J;129/Sv	N	Neuronal physiology alterations	Electrophysiology alteration	electrophysiology	striatum			13
970	HD	Levine	10533044	1999	CAG94	Targeted (knock-in)	mHtt	chimeric Htt:HTT exon 1 (F) and intron 1 (F)	94	C57BL/6J;129/Sv	N	Neuronal physiology alterations	increased cell swelling upon excitotoxic agent exposure	EAA agonists exposure and microscopy	cortex			7	14		NMDA-induced swelling
971	HD	Levine	10533044	1999	CAG94	Targeted (knock-in)	mHtt	chimeric Htt:HTT exon 1 (F) and intron 1 (F)	94	C57BL/6J;129/Sv	N	Neuronal physiology alterations	increased cell swelling upon excitotoxic agent exposure	EAA agonists exposure and microscopy	striatum		medium spiny neurons	7	15		NMDA-induced swelling
972	HD	Menalled	12223581	2002	CAG94	Targeted (knock-in)	mHtt	chimeric Htt:HTT exon 1 (F) and intron 1 (F)	94	C57BL/6J;129/Sv	N	polyQ protein aggregates	diffused nuclear staining	immunohistochemistry	striatum			26			rare in 4-month-old mice
973	HD	Menalled	12223581	2002	CAG94	Targeted (knock-in)	mHtt	chimeric Htt:HTT exon 1 (F) and intron 1 (F)	94	C57BL/6J;129/Sv	N	polyQ protein aggregates	nuclear microaggregates	immunohistochemistry	striatum			26			rare in 4-month-old mice, preferentiallyt in the striosomal compartment, filter-trap assay confirmed existence of insoluble aggregates
974	HD	Menalled	19464370	2009	HdhQ111	Targeted (knock-in)	mHtt	chimeric Htt:HTT exon 1	111	CD-1/Crl	M	Balance and coordination alterations	rotarod impairment	rotarod				104			HOM females
975	HD	Menalled	19464370	2009	HdhQ111	Targeted (knock-in)	mHtt	chimeric Htt:HTT exon 1	111	CD-1/Crl	M	Balance and coordination alterations	rotarod improvement	rotarod				4	16		HOM males, only between Age I andAge II
976	HD	Brustovetsky	15935052	2005	HdhQ111	Targeted (knock-in)	mHtt	chimeric Htt:HTT exon 1	111	CD-1/Crl	M	Clasping behaviour	clasping	observation				52	69		HOM; "Abnormal motor behaviors (clasping, trembling, persistent rubbing, irritability, and hypoactivity) were reported by veterinary staff"
977	HD	Wheeler	11912178	2002	HdhQ111	Targeted (knock-in)	mHtt	chimeric Htt:HTT exon 1	111	CD-1/Crl;129/SvJ	M	Gait alteration	abnormal gait	footprint analysis				104			stride lenght decrease (-14%), hind-fore paw distance increase (+35%)
978	HD	Brustovetsky	15935052	2005	HdhQ111	Targeted (knock-in)	mHtt	chimeric Htt:HTT exon 1	111	CD-1/Crl	M	Locomotor impairment	motor and exploratory activity decrease	observation				52	69		HOM; "Abnormal motor behaviors (clasping, trembling, persistent rubbing, irritability, and hypoactivity) were reported by veterinary staff"
979	HD	Molero	19955426	2009	HdhQ111	Targeted (knock-in)	mHtt	chimeric Htt:HTT exon 1	111	not specified	N	Neurogenesis impairment	cell proliferation rate decrease	immunohistochemistry	striatum		medium spiny neurons	embryo			NSC-mediated MSN neurogenesis impairment during embryogenesis; also impairments in specification and maturation
980	HD	Wheeler	11912178	2002	HdhQ111	Targeted (knock-in)	mHtt	chimeric Htt:HTT exon 1	111	CD-1/Crl;129/SvJ	N	Neuronal morphology alterations	dark cell degeneration	histochemistry	striatum			104
981	HD	Mochel	22123819	2012	HdhQ111	Targeted (knock-in)	mHtt	chimeric Htt:HTT exon 1	125	C57BL/6J	N	Neuronal physiology alterations	brain metabolites level alteration	HPLC	cerebral cortex		frontal cortex	17			HET; phosphocreatine level increase (+13%)
982	HD	Lynch	17442827	2007	HdhQ111	Targeted (knock-in)	mHtt	chimeric Htt:HTT exon 1	111	CD-1;129/SvJ	N	Neuronal physiology alterations	electrophysiology alteration	electrophysiology	hippocampus			9			WT C57BL/6J used as a control
983	HD	Mochel	22123819	2012	HdhQ111	Targeted (knock-in)	mHtt	chimeric Htt:HTT exon 1	125	C57BL/6J	N	Neuronal physiology alterations	gene expression alteration	western blotting	striatum			17			HET; AMPK, pAMPK and their ratio level changes (in the frontal cortex only ratio change)
984	HD	Brustovetsky	15935052	2005	HdhQ111	Targeted (knock-in)	mHtt	chimeric Htt:HTT exon 1	111	CD-1/Crl	N	Neuronal physiology alterations	mitochondrial abnormalities	mitochondrial membrane potential and swelling measurement	striatum			12	52		HOM; decreased sensitivity to Ca2+-induced depolarization
985	HD	Wheeler	10699173	2000	HdhQ111	Targeted (knock-in)	mHtt	chimeric Htt:HTT exon 1	111	CD-1/Crl;129/SvJ	N	polyQ protein aggregates	diffused cytoplasmic staining	immunohistochemistry	striatum			6			HOM; HET at 11 weeks
986	HD	Wheeler	10699173	2000	HdhQ111	Targeted (knock-in)	mHtt	chimeric Htt:HTT exon 1	111	CD-1/Crl;129/SvJ	N	polyQ protein aggregates	diffused nuclear staining	immunohistochemistry	striatum			6	43		HOM; HET at 22 weeks
987	HD	Wheeler	11912178	2002	HdhQ111	Targeted (knock-in)	mHtt	chimeric Htt:HTT exon 1	111	CD-1/Crl;129/SvJ	N	polyQ protein aggregates	extranuclear aggregates	immunohistochemistry	midbrain		substantia nigra	74			HOM
988	HD	Wheeler	11912178	2002	HdhQ111	Targeted (knock-in)	mHtt	chimeric Htt:HTT exon 1	111	CD-1/Crl;129/SvJ	N	polyQ protein aggregates	extranuclear aggregates	immunohistochemistry	pallidum		globus pallidus	74			HOM
989	HD	Wheeler	11912178	2002	HdhQ111	Targeted (knock-in)	mHtt	chimeric Htt:HTT exon 1	111	CD-1/Crl;129/SvJ	N	polyQ protein aggregates	extranuclear aggregates	immunohistochemistry	striatum			74			HOM
990	HD	Wheeler	10699173	2000	HdhQ111	Targeted (knock-in)	mHtt	chimeric Htt:HTT exon 1	111	CD-1/Crl;129/SvJ	N	polyQ protein aggregates	nuclear inclusions	immunohistochemistry	striatum			43			HOM
991	HD	Lloret	16687439	2006	HdhQ111	Targeted (knock-in)	mHtt	chimeric Htt:HTT exon 1	108	FVB/NCrl (N8+).Cd-1/Crl	N	polyQ protein aggregates	nuclear inclusions	immunohistochemistry	striatum			52		19	% change - % of striatal EM48-positive striatal neurons with inclusions; few in 129/SvCrl (N8+).Cd-1/Crl background
992	HD	Lloret	16687439	2006	HdhQ111	Targeted (knock-in)	mHtt	chimeric Htt:HTT exon 1	110	C57BL/6NCrl (N8+).Cd-1/Crl	N	polyQ protein aggregates	nuclear inclusions	immunohistochemistry	striatum			52		36	% change - % of striatal EM48-positive striatal neurons with inclusions; few in 129/SvCrl (N8+).Cd-1/Crl background; few at 26 weeks (not in FVB/NCrl (N8+).Cd-1/Crl background)
993	HD	Wheeler	10699173	2000	HdhQ111	Targeted (knock-in)	mHtt	chimeric Htt:HTT exon 1	111	CD-1/Crl;129/SvJ	N	polyQ protein aggregates	nuclear microaggregates	immunohistochemistry	striatum			22			HOM
994	HD	Wheeler	11912178	2002	HdhQ111	Targeted (knock-in)	mHtt	chimeric Htt:HTT exon 1	111	CD-1/Crl;129/SvJ	N	Glial abnormalities	reactive gliosis	immunohistochemistry	striatum			104			GFAP staining
995	HD	Menalled	19464370	2009	HdhQ111	Targeted (knock-in)	mHtt	chimeric Htt:HTT exon 1	111	CD-1/Crl	O	Body weight change	body weight loss	observation				28			HOM males, Age I for females - 76
996	HD	Hickey	18805465	2008	CAG140	Targeted (knock-in)	mHtt	chimeric Htt:HTT exon 1	140	C57BL/6J (N2-3);129/Sv	M	Balance and coordination alterations	rotarod impairment	rotarod				17	78		HOM; at Age I - fixed speed only (30 and 40 rpm); accelerating rotarod from 52 weeks of age (based on Rising et al., 2011 PMID:21192926); Age II based on Rising et al., 2011
997	HD	Hickey	18805465	2008	CAG140	Targeted (knock-in)	mHtt	chimeric Htt:HTT exon 1	120	C57BL/6J (N2-3);129/Sv	M	Balance and coordination alterations	sensorimotor performance decrease	vertical pole task				19.5			HOM; number of initial 140 CAG repeats decreased with breeding
998	HD	Menalled	12926013	2003	CAG140	Targeted (knock-in)	mHtt	chimeric Htt:HTT exon 1	140	C57BL/6;129/Sv	M	Gait alteration	abnormal gait	footprint analysis				52	113		Age I - stride lenght decrease (-9%); Rising et al., 2011 PMID: 21192926 observed no differences; At 87 weeks to Age II - uncoordinated gait in HOM (120 CAG repeats) based on Hickey et al., 2008 PMID:18805465
999	HD	Hickey	18805465	2008	CAG140	Targeted (knock-in)	mHtt	chimeric Htt:HTT exon 1	120	C57BL/6J (N2-3);129/Sv	M	Locomotor impairment	climbing ability decrease	rearing-climbing test				6.5	28		HOM; no gender effects; number of initial 140 CAG repeats decreased with breeding
1000	HD	Dorner	17239451	2007	CAG140	Targeted (knock-in)	mHtt	chimeric Htt:HTT exon 1	140	C57BL/6J;129/Sv	M	Locomotor impairment	grooming activity increase	open field (light phase)				14	27		HOM females compared to WT females, % time grooming; rate of CAG repeat contraction not determined
1001	HD	Menalled	12926013	2003	CAG140	Targeted (knock-in)	mHtt	chimeric Htt:HTT exon 1	140	C57BL/6;129/Sv	M	Locomotor impairment	motor and exploratory activity decrease	open field (dark phase)				17		-38	at 26 weeks of age significant only during first 5 minutes of testing; 16-19-week old HOM females hyperactive at running wheel (Dorner et al., 2007 PMID: 17239451)
1002	HD	Menalled	12926013	2003	CAG140	Targeted (knock-in)	mHtt	chimeric Htt:HTT exon 1	140	C57BL/6;129/Sv	M	Locomotor impairment	motor and exploratory activity increase	open field (dark phase)				4.5		69	at 9 weeks of age significant only during first 5 minutes of testing
1003	HD	Rising	21192926	2011	CAG140	Targeted (knock-in)	mHtt	chimeric Htt:HTT exon 1	140	C57BL/6	M	Locomotor impairment	rearing rate decrease	observation				11	52	-50	number of CAG repeats not determined; Hickey et al., 2008 PMID: 18805465 observed decrease only in HOM mice at 28 weeks
1004	HD	Menalled	12926013	2003	CAG140	Targeted (knock-in)	mHtt	chimeric Htt:HTT exon 1	140	C57BL/6;129/Sv	M	Locomotor impairment	rearing rate increase	open field (dark phase)				4.5		220	at 9 weeks of age significant only during first 5 minutes of testing
1005	HD	Hickey	18805465	2008	CAG140	Targeted (knock-in)	mHtt	chimeric Htt:HTT exon 1	120	C57BL/6J (N2-3);129/Sv	M	Locomotor impairment	spontaneous motor activity decrease	running wheel (dark phase)				17	35		HOM; running speed and running pattern (breaks, latency to start running); number of initial 140 CAG repeats decreased with breeding
1006	HD	Hickey	18805465	2008	CAG140	Targeted (knock-in)	mHtt	chimeric Htt:HTT exon 1	120	C57BL/6J (N2-3);129/Sv	M	Tremor	tremor	observation				100			HOM; number of initial 140 CAG repeats decreased with breeding
1007	HD	Lerner	22326483	2012	CAG140	Targeted (knock-in)	mHtt	chimeric Htt:HTT exon 1	120	C57BL/6J (N3);129/Sv	N	Brain morphology alteration	brain volume decrease	stereological measurement	corpus callosum			87	113	-33	HOM
1008	HD	Lerner	22326483	2012	CAG140	Targeted (knock-in)	mHtt	chimeric Htt:HTT exon 1	120	C57BL/6J (N3);129/Sv	N	Brain morphology alteration	brain volume decrease	stereological measurement	striatum			52	113	-38	HOM; TII and % change based on Hickey et al., 2008 PMID:18805465
1009	HD	Hickey	18805465	2008	CAG140	Targeted (knock-in)	mHtt	chimeric Htt:HTT exon 1	120	C57BL/6J (N2-3);129/Sv	N	Brain morphology alteration	brain weight loss	weight measurement	brain			87	113	-19	HOM; number of initial 140 CAG repeats decreased with breeding
1010	HD	Hickey	18805465	2008	CAG140	Targeted (knock-in)	mHtt	chimeric Htt:HTT exon 1	120	C57BL/6J (N2-3);129/Sv	N	Neuronal loss	cell loss	stereological measurement	striatum			87	113	-40	HOM; number of initial 140 CAG repeats decreased with breeding
1011	HD	Lerner	22326483	2012	CAG140	Targeted (knock-in)	mHtt	chimeric Htt:HTT exon 1	120	C57BL/6J (N3);129/Sv	N	Neuronal morphology alterations	dendritic degeneration	Gollgi staining, immunohistocemistry	striatum		MSNs	87	113		HOM; reduced dendritic arborization,complexity and spine morphology; loss of TH staining
1012	HD	Dorner	17239451	2007	CAG140	Targeted (knock-in)	mHtt	chimeric Htt:HTT exon 1	140	C57BL/6J (N2-3);129/Sv	N	Neuronal physiology alterations	brain metabolites level alteration	voltammetry	striatum			8	30		males - ascorbate release deficit
1013	HD	Cummings	19692612	2009	CAG140	Targeted (knock-in)	mHtt	chimeric Htt:HTT exon 1	120	C57BL/6J;129/Sv	N	Neuronal physiology alterations	electrophysiology alteration	electrophysiology	cerebral cortex		prefrontal cortex	52			HOM
1014	HD	Cummings	20585470	2010	CAG140	Targeted (knock-in)	mHtt	chimeric Htt:HTT exon 1	120	C57BL/6;129/Sv	N	Neuronal physiology alterations	electrophysiology alteration	electrophysiology	striatum		medium spiny neurons	52	78		HOM
1015	HD	Rising	21192926	2011	CAG140	Targeted (knock-in)	mHtt	chimeric Htt:HTT exon 1	120	C57BL/6	N	Neuronal physiology alterations	gene expression alteration	in situ hybridization	striatum			26	86		for HOM not analyzed after 52 weeks; number of CAG repeats not determined
1016	HD	Menalled	12926013	2003	CAG140	Targeted (knock-in)	mHtt	chimeric Htt:HTT exon 1	140	C57BL/6;129/Sv	N	polyQ protein aggregates	diffused nuclear staining	immunohistochemistry	cerebellum			26
1017	HD	Menalled	12926013	2003	CAG140	Targeted (knock-in)	mHtt	chimeric Htt:HTT exon 1	140	C57BL/6;129/Sv	N	polyQ protein aggregates	diffused nuclear staining	immunohistochemistry	cerebral cortex		layers II/III, layer deep V, entorhinal cortex	17	26		not in layers IV/superficial V
1018	HD	Menalled	12926013	2003	CAG140	Targeted (knock-in)	mHtt	chimeric Htt:HTT exon 1	140	C57BL/6;129/Sv	N	polyQ protein aggregates	diffused nuclear staining	immunohistochemistry	hippocampus			17	26
1019	HD	Menalled	12926013	2003	CAG140	Targeted (knock-in)	mHtt	chimeric Htt:HTT exon 1	140	C57BL/6;129/Sv	N	polyQ protein aggregates	diffused nuclear staining	immunohistochemistry	olfactory bulb			17	26
1020	HD	Menalled	12926013	2003	CAG140	Targeted (knock-in)	mHtt	chimeric Htt:HTT exon 1	140	C57BL/6;129/Sv	N	polyQ protein aggregates	diffused nuclear staining	immunohistochemistry	piriform cortex		layer II	17	26		not in layer Ia
1021	HD	Menalled	12926013	2003	CAG140	Targeted (knock-in)	mHtt	chimeric Htt:HTT exon 1	140	C57BL/6;129/Sv	N	polyQ protein aggregates	diffused nuclear staining	immunohistochemistry	striatum		ventral, dorsal, nucleus accumbens, olfactory tubercle	9	26
1022	HD	Menalled	12926013	2003	CAG140	Targeted (knock-in)	mHtt	chimeric Htt:HTT exon 1	140	C57BL/6;129/Sv	N	polyQ protein aggregates	extranuclear aggregates	immunohistochemistry	cerebral cortex		layers II/III, layers IV/superficial V	17	26		layers II/III at Age II
1023	HD	Menalled	12926013	2003	CAG140	Targeted (knock-in)	mHtt	chimeric Htt:HTT exon 1	140	C57BL/6;129/Sv	N	polyQ protein aggregates	extranuclear aggregates	immunohistochemistry	hippocampus			26
1024	HD	Menalled	12926013	2003	CAG140	Targeted (knock-in)	mHtt	chimeric Htt:HTT exon 1	140	C57BL/6;129/Sv	N	polyQ protein aggregates	extranuclear aggregates	immunohistochemistry	midbrain		substantia nigra pars reticulata	26
1025	HD	Menalled	12926013	2003	CAG140	Targeted (knock-in)	mHtt	chimeric Htt:HTT exon 1	140	C57BL/6;129/Sv	N	polyQ protein aggregates	extranuclear aggregates	immunohistochemistry	olfactory bulb			26
1026	HD	Menalled	12926013	2003	CAG140	Targeted (knock-in)	mHtt	chimeric Htt:HTT exon 1	140	C57BL/6;129/Sv	N	polyQ protein aggregates	extranuclear aggregates	immunohistochemistry	pallidum		globus pallidus (LGP, MGP), ventral	17	26		at Age I more aggregates in LGP than in MGP
1027	HD	Menalled	12926013	2003	CAG140	Targeted (knock-in)	mHtt	chimeric Htt:HTT exon 1	140	C57BL/6;129/Sv	N	polyQ protein aggregates	extranuclear aggregates	immunohistochemistry	piriform cortex		layer Ia	17	26
1028	HD	Menalled	12926013	2003	CAG140	Targeted (knock-in)	mHtt	chimeric Htt:HTT exon 1	140	C57BL/6;129/Sv	N	polyQ protein aggregates	extranuclear aggregates	immunohistochemistry	striatum		dorsal, olfactory tubercle	17	26
1029	HD	Menalled	12926013	2003	CAG140	Targeted (knock-in)	mHtt	chimeric Htt:HTT exon 1	140	C57BL/6;129/Sv	N	polyQ protein aggregates	nuclear inclusions	immunohistochemistry	cerebellum			26			"scattered cells present nuclear inclusions"
1030	HD	Menalled	12926013	2003	CAG140	Targeted (knock-in)	mHtt	chimeric Htt:HTT exon 1	140	C57BL/6;129/Sv	N	polyQ protein aggregates	nuclear inclusions	immunohistochemistry	striatum		ventral, dorsal, nucleus accumbens, olfactory tubercle	17	26		at Age II in almost all cells
1031	HD	Menalled	12926013	2003	CAG140	Targeted (knock-in)	mHtt	chimeric Htt:HTT exon 1	140	C57BL/6;129/Sv	N	polyQ protein aggregates	nuclear microaggregates	immunohistochemistry	cerebral cortex		layers II/III	26			moderate; few in layer deep V
1032	HD	Menalled	12926013	2003	CAG140	Targeted (knock-in)	mHtt	chimeric Htt:HTT exon 1	140	C57BL/6;129/Sv	N	polyQ protein aggregates	nuclear microaggregates	immunohistochemistry	piriform cortex		layer II	17	26		moderate
1033	HD	Menalled	12926013	2003	CAG140	Targeted (knock-in)	mHtt	chimeric Htt:HTT exon 1	140	C57BL/6;129/Sv	N	polyQ protein aggregates	nuclear microaggregates	immunohistochemistry	striatum		ventral, dorsal, nucleus accumbens, olfactory tubercle	9	17		moderate; few at 26 weeks
1034	HD	Hickey	18805465	2008	CAG140	Targeted (knock-in)	mHtt	chimeric Htt:HTT exon 1	120	C57BL/6J (N2-3);129/Sv	N	Glial abnormalities	reactive gliosis	immunohistochemistry	cerebral cortex			52	100	100	HOM; GFAP score; number of initial 140 CAG repeats decreased with breeding
1035	HD	Hickey	18805465	2008	CAG140	Targeted (knock-in)	mHtt	chimeric Htt:HTT exon 1	120	C57BL/6J (N2-3);129/Sv	N	Glial abnormalities	reactive gliosis	immunohistochemistry	striatum			100		45	HOM; GFAP score; number of initial 140 CAG repeats decreased with breeding
1036	HD	Hickey	18805465	2008	CAG140	Targeted (knock-in)	mHtt	chimeric Htt:HTT exon 1	120	C57BL/6J (N2-3);129/Sv	C	Affective function alteration	anxiety increase	light/dark choice test; fear conditioning test				6.5			HOM; number of initial 140 CAG repeats decreased with breeding
1037	HD	Hickey	18805465	2008	CAG140	Targeted (knock-in)	mHtt	chimeric Htt:HTT exon 1	120	C57BL/6J (N2-3);129/Sv	C	Learning and memory impairment	simple motor learning deficit	running wheel				26			HOM; number of initial 140 CAG repeats decreased with breeding
1038	HD	Phan	19124532	2009	CAG140	Targeted (knock-in)	mHtt	chimeric Htt:HTT exon 1	123	C57BL/6J;129/Sv	O	Adipose tissue dysfunction	adipokines level decrease	ELISA, immunoassay		blood		30	95		from Age I - adiponectine; leptin at Age II; HOM females; males not analyzed; number of initial 140 CAG repeats decreased with breeding
1039	HD	Phan	19124532	2009	CAG140	Targeted (knock-in)	mHtt	chimeric Htt:HTT exon 1	123	C57BL/6J;129/Sv	O	Adipose tissue dysfunction	adipokines level increase	ELISA		blood		30			HOM females - leptin; males not analyzed; number of initial 140 CAG repeats decreased with breeding
1040	HD	Phan	19124532	2009	CAG140	Targeted (knock-in)	mHtt	chimeric Htt:HTT exon 1	123	C57BL/6J;129/Sv	O	Adipose tissue dysfunction	adipose tissue weight loss	weight measurement		white adipose tissue	fat pads (gonadal, inguinal subcutaneous)	95		-58	HOM females; males not analyzed; % change for subcutaneous (gonadal - 40%); number of initial 140 CAG repeats decreased with breeding
1041	HD	Phan	19124532	2009	CAG140	Targeted (knock-in)	mHtt	chimeric Htt:HTT exon 1	123	C57BL/6J;129/Sv	O	Adipose tissue dysfunction	gene expression alteration	microarrays		white adipose tissue	fat pads (gonadal, inguinal subcutaneous)	95			HOM
1042	HD	Phan	19124532	2009	CAG140	Targeted (knock-in)	mHtt	chimeric Htt:HTT exon 1	123	C57BL/6J;129/Sv	O	Body weight change	body weight loss	weight measurement				52	108		from Age I - HOM males; HOM females at Age II; number of initial 140 CAG repeats decreased with breeding; Dorner et al., 2007 PMID: 17239451 observed body weight loss at 14-27 weeks in HOM females only
1043	HD	Brooks	20457230	2010	Hdh(CAG)150	Targeted (knock-in)	mHtt	Htt exon 1 (F) and intron 1 (F)	150	C57BL/6J;129/Ola	M	Abnormal sensorimotor response	acoustic startle response reduction	acoustic startle PPI test				26	104
1044	HD	Heng	17715336	2007	Hdh(CAG)150	Targeted (knock-in)	mHtt	Htt exon 1 (F) and intron 1 (F)	150	C57BL/6J;129/Ola	M	Balance and coordination alterations	beam walk impairment	beam walking				100			increased latency to traverse
1045	HD	Brooks	20457230	2010	Hdh(CAG)150	Targeted (knock-in)	mHtt	Htt exon 1 (F) and intron 1 (F)	150	C57BL/6J;129/Ola	M	Balance and coordination alterations	rotarod impairment	rotarod				95	104		HOM mice
1046	HD	Heng	17715336	2007	Hdh(CAG)150	Targeted (knock-in)	mHtt	Htt exon 1 (F) and intron 1 (F)	150	C57BL/6J;129/Ola	M	Balance and coordination alterations	rotarod improvement	rotarod				20
1047	HD	Heng	17715336	2007	Hdh(CAG)150	Targeted (knock-in)	mHtt	Htt exon 1 (F) and intron 1 (F)	150	C57BL/6J;129/Ola	M	Clasping behaviour	clasping	tail suspension test				20	100	30	HOM; not observable at 40 and 50 week; % change - % of mice with phenotype at Age II
1048	HD	Heng	17715336	2007	Hdh(CAG)150	Targeted (knock-in)	mHtt	Htt exon 1 (F) and intron 1 (F)	150	C57BL/6J;129/Ola	M	Gait alteration	abnormal gait	footprint analysis		forepaw and hindpaw		100			stride lenght decrease (forepaw: HET -15% and HOM -18%; hindpaw: HET and HOM -16%), front base lenght (HET -16% and HOM -18%)
1049	HD	Heng	17715336	2007	Hdh(CAG)150	Targeted (knock-in)	mHtt	Htt exon 1 (F) and intron 1 (F)	150	C57BL/6J;129/Ola	M	Gait alteration	hindlimb dragging	beam walking				100		572	HET and HOM (% for HOM 818%)
1050	HD	Heng	17715336	2007	Hdh(CAG)150	Targeted (knock-in)	mHtt	Htt exon 1 (F) and intron 1 (F)	150	C57BL/6J;129/Ola	M	Locomotor impairment	motor and exploratory activity decrease	automated activity cage				100		-45	HOM
1051	HD	Brooks	20457230	2010	Hdh(CAG)150	Targeted (knock-in)	mHtt	Htt exon 1 (F) and intron 1 (F)	150	C57BL/6J;129/Ola	M	Muscle strenght impairment	grip strength decrease	inverted grid test				43	78		HOM; "inability to remain clinging to the inverted lid"
1052	HD	Heng	17715336	2007	Hdh(CAG)150	Targeted (knock-in)	mHtt	Htt exon 1 (F) and intron 1 (F)	150	C57BL/6J;129/Ola	M	Tremor	tremor	observation				100			HOM, resting tremor
1053	HD	Bayram-Weston	21511013	2011	Hdh(CAG)150	Targeted (knock-in)	mHtt	Htt exon 1 (F) and intron 1 (F)	150	C57BL/6J (N6+).129/Ola	N	Brain morphology alteration	brain volume decrease	stereological measurement	striatum			26	104		HOM; at 100 weeks of age Heng et al., 2007 PMID:17715336 observed -40% change (mixed C57BL/6J;129/Ola background)
1054	HD	Yu	12657678	2003	Hdh(CAG)150	Targeted (knock-in)	mHtt	Htt exon 1 (F) and intron 1 (F)	150	not specified	N	Glial abnormalities	reactive gliosis	immunohistochemistry	striatum			61		169	GFAP staining
1055	HD	Bayram-Weston	21511013	2011	Hdh(CAG)150	Targeted (knock-in)	mHtt	Htt exon 1 (F) and intron 1 (F)	150	C57BL/6J (N6+).129/Ola	N	Neuronal loss	cell loss	stereological measurement	striatum			26	104		HOM; at 100 weeks of age Heng et al., 2007 PMID:17715336 observed loss of NeuN+ cells for both HET (-57,8%) and (HOM - 42,8%) (mixed C57BL/6J;129/Ola background)
1056	HD	Yu	12657678	2003	Hdh(CAG)150	Targeted (knock-in)	mHtt	Htt exon 1 (F) and intron 1 (F)	150	not specified	N	Neuronal morphology alterations	abnormal cell morphology	electron microscopy	striatum			61	91		Whole-cell degeneration rare; Age II based on Bayram-Weston et al., 2011 PMID:21513775 (C57BL6/J (N6+).129/Ola background); based on Heng et al., 2010 PMID:20616151 - at 70 weeks in HOM lysosome number and size increase (+577% area)
1057	HD	Yu	12657678	2003	Hdh(CAG)150	Targeted (knock-in)	mHtt	Htt exon 1 (F) and intron 1 (F)	150	not specified	N	Neuronal morphology alterations	axonal degeneration	electron microscopy	striatum			61
1058	HD	Giles	22001697	2011	Hdh(CAG)150	Targeted (knock-in)	mHtt	Htt exon 1 (F) and intron 1 (F)	124	C57BL/6J;129/Ola	N	Neuronal physiology alterations	gene expression alteration	microarrays, real-time qRT-PCR, proteomics	striatum			26	78		Age I for micorarrays and real-time PCR analysis; for proteomics analysis (starting at 65 weeks) see Deschepper et al., 2011 PMID:21272615; also minor changes in cortex and cerebellum
1059	HD	Kuhn	17519223	2007	Hdh(CAG)150	Targeted (knock-in)	mHtt	Htt exon 1 (F) and intron 1 (F)	150	C57BL/6J	N	Neuronal physiology alterations	gene expression alteration	microarrays	striatum			65
1060	HD	Kuhn	17519223	2007	Hdh(CAG)150	Targeted (knock-in)	mHtt	Htt exon 1 (F) and intron 1 (F)	150	C57BL/6;CBA	N	Neuronal physiology alterations	gene expression alteration	microarrays	striatum			95
1061	HD	Heng	17715336	2007	Hdh(CAG)150	Targeted (knock-in)	mHtt	Htt exon 1 (F) and intron 1 (F)	150	C57BL/6J;129/Ola	N	Neuronal physiology alterations	neurotransmitter receptors level alteration	quantitative receptor autoradiography	striatum		dorsal, ventral	70	100		loss: D1 (Age I - HOM; HET by Age II) and D2 (Age I - HET dorsal, HOM; HET dorsal by Age II) dopamine receptors, DAT receptor (only HOM by Age II)
1062	HD	Heng	20616151	2010	Hdh(CAG)150	Targeted (knock-in)	mHtt	Htt exon 1 (F) and intron 1 (F)	150	not specified	N	polyQ protein aggregates	cytoplasmic aggregation foci (AF)	immunohistochemistry	striatum			40	100		HOM; from 70 weeks - perinuclear aggregates; for HET Age I - 70 and at Age II perinuclear iclusions
1063	HD	Bayram-Weston	21511013	2011	Hdh(CAG)150	Targeted (knock-in)	mHtt	Htt exon 1 (F) and intron 1 (F)	150	C57BL/6J (N6+).129/Ola	N	polyQ protein aggregates	diffused nuclear staining	immunohistochemistry	amygdala		CL, BL	22	61		HOM; BL at 52 weeks of age
1064	HD	Bayram-Weston	21511013	2011	Hdh(CAG)150	Targeted (knock-in)	mHtt	Htt exon 1 (F) and intron 1 (F)	150	C57BL/6J (N6+).129/Ola	N	polyQ protein aggregates	diffused nuclear staining	immunohistochemistry	cerebellum			43	52		HOM
1065	HD	Bayram-Weston	21511013	2011	Hdh(CAG)150	Targeted (knock-in)	mHtt	Htt exon 1 (F) and intron 1 (F)	150	C57BL/6J (N6+).129/Ola	N	polyQ protein aggregates	diffused nuclear staining	immunohistochemistry	cerebral cortex		motor, sensory	26	61		HOM
1066	HD	Bayram-Weston	21511013	2011	Hdh(CAG)150	Targeted (knock-in)	mHtt	Htt exon 1 (F) and intron 1 (F)	150	C57BL/6J (N6+).129/Ola	N	polyQ protein aggregates	diffused nuclear staining	immunohistochemistry	hippocampus			22	61		HOM
1067	HD	Bayram-Weston	21511013	2011	Hdh(CAG)150	Targeted (knock-in)	mHtt	Htt exon 1 (F) and intron 1 (F)	150	C57BL/6J (N6+).129/Ola	N	polyQ protein aggregates	diffused nuclear staining	immunohistochemistry	hypothalamus			22	43		HOM
1068	HD	Bayram-Weston	21511013	2011	Hdh(CAG)150	Targeted (knock-in)	mHtt	Htt exon 1 (F) and intron 1 (F)	150	C57BL/6J (N6+).129/Ola	N	polyQ protein aggregates	diffused nuclear staining	immunohistochemistry	pallidum		globus pallidus (lateral, medial)	35	43		HOM
1069	HD	Bayram-Weston	21511013	2011	Hdh(CAG)150	Targeted (knock-in)	mHtt	Htt exon 1 (F) and intron 1 (F)	150	C57BL/6J (N6+).129/Ola	N	polyQ protein aggregates	diffused nuclear staining	immunohistochemistry	piriform cortex			22	43		HOM
1070	HD	Bayram-Weston	21511013	2011	Hdh(CAG)150	Targeted (knock-in)	mHtt	Htt exon 1 (F) and intron 1 (F)	150	C57BL/6J (N6+).129/Ola	N	polyQ protein aggregates	diffused nuclear staining	immunohistochemistry	septum		lateral, medial	26	61		HOM
1071	HD	Bayram-Weston	21511013	2011	Hdh(CAG)150	Targeted (knock-in)	mHtt	Htt exon 1 (F) and intron 1 (F)	150	C57BL/6J (N6+).129/Ola	N	polyQ protein aggregates	diffused nuclear staining	immunohistochemistry	striatum		ventral, dorsal, posterior, nucleus accumbens, olfactory tubercle	22	107		HOM; Age II based on Tallaksen-Greene et al., 2005 PMID:15749339 (however, Bayram-Weston did not observed it after 35 weeks of age)
1072	HD	Bayram-Weston	21511013	2011	Hdh(CAG)150	Targeted (knock-in)	mHtt	Htt exon 1 (F) and intron 1 (F)	150	C57BL/6J (N6+).129/Ola	N	polyQ protein aggregates	diffused nuclear staining	immunohistochemistry	thalamus			26	43		HOM
1073	HD	Bayram-Weston	21511013	2011	Hdh(CAG)150	Targeted (knock-in)	mHtt	Htt exon 1 (F) and intron 1 (F)	150	C57BL/6J (N6+).129/Ola	N	polyQ protein aggregates	extranuclear aggregates	immunohistochemistry	amygdala			52	104		HOM
1074	HD	Bayram-Weston	21511013	2011	Hdh(CAG)150	Targeted (knock-in)	mHtt	Htt exon 1 (F) and intron 1 (F)	150	C57BL/6J (N6+).129/Ola	N	polyQ protein aggregates	extranuclear aggregates	immunohistochemistry	cerebellum			52	104		HOM
1075	HD	Bayram-Weston	21511013	2011	Hdh(CAG)150	Targeted (knock-in)	mHtt	Htt exon 1 (F) and intron 1 (F)	150	C57BL/6J (N6+).129/Ola	N	polyQ protein aggregates	extranuclear aggregates	immunohistochemistry	cerebral cortex		motor, sensory	78	104		HOM
1076	HD	Bayram-Weston	21511013	2011	Hdh(CAG)150	Targeted (knock-in)	mHtt	Htt exon 1 (F) and intron 1 (F)	150	C57BL/6J (N6+).129/Ola	N	polyQ protein aggregates	extranuclear aggregates	immunohistochemistry	hypothalamus			78	104		HOM
1077	HD	Tallaksen-Greene	15749339	2005	Hdh(CAG)150	Targeted (knock-in)	mHtt	Htt exon 1 (F) and intron 1 (F)	150	not specified	N	polyQ protein aggregates	extranuclear aggregates	immunohistochemistry	midbrain		substantia nigra	107		77	% change for SN pars reticulata, in SN pars compacta less frequent - 71,4%; ubiquitin positive
1078	HD	Tallaksen-Greene	15749339	2005	Hdh(CAG)150	Targeted (knock-in)	mHtt	Htt exon 1 (F) and intron 1 (F)	150	not specified	N	polyQ protein aggregates	extranuclear aggregates	immunohistochemistry	pallidum		globus pallidus	52	107	86.7	HET (% change) at Age II; Age I (HOM) based on Bayram-Weston et al., 2011 PMID:21513775; ubiquitin positive
1079	HD	Bayram-Weston	21511013	2011	Hdh(CAG)150	Targeted (knock-in)	mHtt	Htt exon 1 (F) and intron 1 (F)	150	C57BL/6J (N6+).129/Ola	N	polyQ protein aggregates	extranuclear aggregates	immunohistochemistry	piriform cortex			52	104		HOM
1080	HD	Bayram-Weston	21511013	2011	Hdh(CAG)150	Targeted (knock-in)	mHtt	Htt exon 1 (F) and intron 1 (F)	150	C57BL/6J (N6+).129/Ola	N	polyQ protein aggregates	extranuclear aggregates	immunohistochemistry	septum		lateral, medial	52	104		HOM; lateral at 65 weeks of age
1081	HD	Bayram-Weston	21511013	2011	Hdh(CAG)150	Targeted (knock-in)	mHtt	Htt exon 1 (F) and intron 1 (F)	150	C57BL/6J (N6+).129/Ola	N	polyQ protein aggregates	extranuclear aggregates	immunohistochemistry	striatum		ventral, dorsal, posterior, nucleus accumbens, olfactory tubercle	52	104		HOM; at Age I olfactory tubercle; the other regions at 65
1082	HD	Bayram-Weston	21511013	2011	Hdh(CAG)150	Targeted (knock-in)	mHtt	Htt exon 1 (F) and intron 1 (F)	150	C57BL/6J (N6+).129/Ola	N	polyQ protein aggregates	extranuclear aggregates	immunohistochemistry	thalamus			78	104		HOM
1083	HD	Bayram-Weston	21511013	2011	Hdh(CAG)150	Targeted (knock-in)	mHtt	Htt exon 1 (F) and intron 1 (F)	150	C57BL/6J (N6+).129/Ola	N	polyQ protein aggregates	nuclear inclusions	immunohistochemistry	amygdala		CL	52	104		HOM; BL minimium inclusions from 78 weeks
1084	HD	Bayram-Weston	21511013	2011	Hdh(CAG)150	Targeted (knock-in)	mHtt	Htt exon 1 (F) and intron 1 (F)	150	C57BL/6J (N6+).129/Ola	N	polyQ protein aggregates	nuclear inclusions	immunohistochemistry	cerebellum			65	104		HOM
1085	HD	Bayram-Weston	21511013	2011	Hdh(CAG)150	Targeted (knock-in)	mHtt	Htt exon 1 (F) and intron 1 (F)	150	C57BL/6J (N6+).129/Ola	N	polyQ protein aggregates	nuclear inclusions	immunohistochemistry	cerebral cortex		layers IV and Va, primary motor cortex	61	104		based on Tallaksen-Greene et al., 2005 PMID:15749339 (mice background not specified) - less frequent in layer Va and motor cortex
1086	HD	Shin	16365166	2005	Hdh(CAG)150	Targeted (knock-in)	mHtt	Htt exon 1 (F) and intron 1 (F)	150	not specified	N	polyQ protein aggregates	nuclear inclusions	immunohistochemistry	corpus callosum		white matter (glia)	61	78	53
1087	HD	Bayram-Weston	21511013	2011	Hdh(CAG)150	Targeted (knock-in)	mHtt	Htt exon 1 (F) and intron 1 (F)	150	C57BL/6J (N6+).129/Ola	N	polyQ protein aggregates	nuclear inclusions	immunohistochemistry	hippocampus			65	104		HOM
1088	HD	Bayram-Weston	21511013	2011	Hdh(CAG)150	Targeted (knock-in)	mHtt	Htt exon 1 (F) and intron 1 (F)	150	C57BL/6J (N6+).129/Ola	N	polyQ protein aggregates	nuclear inclusions	immunohistochemistry	hypothalamus			104			HOM
1089	HD	Tallaksen-Greene	15749339	2005	Hdh(CAG)150	Targeted (knock-in)	mHtt	Htt exon 1 (F) and intron 1 (F)	150	not specified	N	polyQ protein aggregates	nuclear inclusions	immunohistochemistry	midbrain		substantia nigra, superior colliculus	72	107	20	% change for SN pars reticulata, in SN pars compacta less frequent - 13%; in superior colliculus at Age II (9,4%)
1090	HD	Tallaksen-Greene	15749339	2005	Hdh(CAG)150	Targeted (knock-in)	mHtt	Htt exon 1 (F) and intron 1 (F)	150	not specified	N	polyQ protein aggregates	nuclear inclusions	immunohistochemistry	pallidum		globus pallidus	72	107	12.6
1091	HD	Tallaksen-Greene	15749339	2005	Hdh(CAG)150	Targeted (knock-in)	mHtt	Htt exon 1 (F) and intron 1 (F)	150	C57BL/6J;129/Ola	N	polyQ protein aggregates	nuclear inclusions	immunohistochemistry	piriform cortex		layer II	50	107	68.2	Age I from Lin et al., 2001 PMID:11152661
1092	HD	Bayram-Weston	21511013	2011	Hdh(CAG)150	Targeted (knock-in)	mHtt	Htt exon 1 (F) and intron 1 (F)	150	C57BL/6J (N6+).129/Ola	N	polyQ protein aggregates	nuclear inclusions	immunohistochemistry	septum		lateral, medial	78	104		HOM; medial at 91
1093	HD	Bayram-Weston	21511013	2011	Hdh(CAG)150	Targeted (knock-in)	mHtt	Htt exon 1 (F) and intron 1 (F)	150	C57BL/6J (N6+).129/Ola	N	polyQ protein aggregates	nuclear inclusions	immunohistochemistry	striatum		ventral, dorsal, posterior, nucleus accumbens, olfactory tubercle	37	104		HOM; Age I based on Tallaksen-Greene et al., 2005 PMID:15749339 (mice background not specified); also there Age I for HET - 40
1094	HD	Shin	16365166	2005	Hdh(CAG)150	Targeted (knock-in)	mHtt	Htt exon 1 (F) and intron 1 (F)	150	not specified	N	polyQ protein aggregates	nuclear inclusions	immunohistochemistry	striatum		white matter (glia)	61	78
1095	HD	Bayram-Weston	21511013	2011	Hdh(CAG)150	Targeted (knock-in)	mHtt	Htt exon 1 (F) and intron 1 (F)	150	C57BL/6J (N6+).129/Ola	N	polyQ protein aggregates	nuclear inclusions	immunohistochemistry	thalamus			104			HOM
1096	HD	Brooks	20457230	2010	Hdh(CAG)150	Targeted (knock-in)	mHtt	Htt exon 1 (F) and intron 1 (F)	150	C57BL/6J;129/Ola	N	Sensorimotor gating impairment	prepulse inhibition deficit	acoustic startle PPI test				26	104
1097	HD	Heng	17715336	2007	Hdh(CAG)150	Targeted (knock-in)	mHtt	Htt exon 1 (F) and intron 1 (F)	150	C57BL/6J;129/Ola	C	Learning and memory impairment	simple motor learning improvement	rotarod				20			HET and HOM
1098	HD	Brooks	20457230	2010	Hdh(CAG)150	Targeted (knock-in)	mHtt	Htt exon 1 (F) and intron 1 (F)	150	C57BL/6J;129/Ola	C	Learning and memory impairment	spatial learning and memory deficit	Morris water maze (hidden platform)				17	104
1099	HD	Brooks	16624677	2006	Hdh(CAG)150	Targeted (knock-in)	mHtt	Htt exon 1 (F) and intron 1 (F)	150	C57BL/6J;129/Ola	C	Learning and memory impairment	strategy shifting deficit	set-shifting task				26			extra-dimensional set shifting deficit but not simple reversal within the same dimension; also deficit in recall of reversal discrimination task
1100	HD	Brooks	20457230	2010	Hdh(CAG)150	Targeted (knock-in)	mHtt	Htt exon 1 (F) and intron 1 (F)	150	C57BL/6J;129/Ola	O	Body weight change	body weight loss	weight measurement				43	104		HOM; Lin et al., 2001 PMID:11152661 observed weight deficit in HOM males at 25-30 weeks, due to large weight deficits in 10% of mice
1101	HD	Woodman	17352931	2007	Hdh(CAG)150	Targeted (knock-in)	mHtt	Htt exon 1 (F) and intron 1 (F)	150	(C57BL/6J x CBA)F1/OlaHsd	O	Body weight change	body weight loss	weight measurement				52	78		HOM
1102	HD	Strand	15888475	2005	Hdh(CAG)150	Targeted (knock-in)	mHtt	Htt exon 1 (F) and intron 1 (F)	150	not specified	O	Diabetes mellitus	glucose tolerance decrease	glucose tolerance test		blood		13	52		HOM
1103	HD	Lin	21403395	2011	Hdh(CAG)150	Targeted (knock-in)	mHtt	Htt exon 1 (F) and intron 1 (F)	150	C57BL/6J	O	Hearing impairment	hearing deficit	ABR				65
1104	HD	Björkqvist	18625748	2008	Hdh(CAG)150	Targeted (knock-in)	mHtt	Htt exon 1 (F) and intron 1 (F)	150	(C57BL/6J x CBA)F1/OlaHsd	O	Immune system alteration	cytokine level increase	ELISA		blood	serum	95			IL-6, IL-10, and IL-12p70
1105	HD	Moffitt	19956633	2009	Hdh(CAG)150	Targeted (knock-in)	mHtt	Htt exon 1 (F) and intron 1 (F)	155	(C57BL/6J x CBA/Ca)F1/OlaHsd	O	Muscle abnormalities	centralized nuclei	morphometry		skeletal muscle	quadriceps muscle	95		8.6	HOM
1106	HD	Strand	15888475	2005	Hdh(CAG)150	Targeted (knock-in)	mHtt	Htt exon 1 (F) and intron 1 (F)	150	not specified	O	Muscle abnormalities	gene expression alteration	microarrays, northern blotting		skeletal muscle		26			HOM
1107	HD	Moffitt	19956633	2009	Hdh(CAG)150	Targeted (knock-in)	mHtt	Htt exon 1 (F) and intron 1 (F)	155	(C57BL/6J x CBA/Ca)F1/OlaHsd	O	Muscle abnormalities	muscle atrophy	morphometry		skeletal muscle	quadriceps muscle	95			HOM; fiber diameter
1108	HD	Moffitt	19956633	2009	Hdh(CAG)150	Targeted (knock-in)	mHtt	Htt exon 1 (F) and intron 1 (F)	155	(C57BL/6J x CBA/Ca)F1/OlaHsd	O	Muscle abnormalities	muscle weight loss	weight measurement		skeletal muscle	quadriceps muscle	95		-47	HOM
1109	HD	Moffitt	19956633	2009	Hdh(CAG)150	Targeted (knock-in)	mHtt	Htt exon 1 (F) and intron 1 (F)	155	(C57BL/6J x CBA/Ca)F1/OlaHsd	O	Organ pathology	organ shrinkage	weight measurement		kidneys		95		-22	HOM
1110	HD	Moffitt	19956633	2009	Hdh(CAG)150	Targeted (knock-in)	mHtt	Htt exon 1 (F) and intron 1 (F)	155	(C57BL/6J x CBA/Ca)F1/OlaHsd	O	Organ pathology	organ shrinkage	weight measurement		testes		95		-62	HOM
1111	HD	Moffitt	19956633	2009	Hdh(CAG)150	Targeted (knock-in)	mHtt	Htt exon 1 (F) and intron 1 (F)	155	(C57BL/6J x CBA/Ca)F1/OlaHsd	O	polyQ protein aggregates	nuclear inclusions	immunohistochemistry		adrenal gland	medulla	95			HOM; abundant
1112	HD	Moffitt	19956633	2009	Hdh(CAG)150	Targeted (knock-in)	mHtt	Htt exon 1 (F) and intron 1 (F)	155	(C57BL/6J x CBA/Ca)F1/OlaHsd	O	polyQ protein aggregates	nuclear inclusions	immunohistochemistry		coagulating gland	glandular epithelium	95			HOM; moderate
1113	HD	Moffitt	19956633	2009	Hdh(CAG)150	Targeted (knock-in)	mHtt	Htt exon 1 (F) and intron 1 (F)	155	(C57BL/6J x CBA/Ca)F1/OlaHsd	O	polyQ protein aggregates	nuclear inclusions	immunohistochemistry		duodenum	submucosal plexus, myenteric plexus	95			HOM; moderate
1114	HD	Lin	21403395	2011	Hdh(CAG)150	Targeted (knock-in)	mHtt	Htt exon 1 (F) and intron 1 (F)	150	C57BL/6J	O	polyQ protein aggregates	nuclear inclusions	immunohistochemistry		inner ear	cochlea (organ of Corti, spiral ganglion)	65
1115	HD	Moffitt	19956633	2009	Hdh(CAG)150	Targeted (knock-in)	mHtt	Htt exon 1 (F) and intron 1 (F)	155	(C57BL/6J x CBA/Ca)F1/OlaHsd	O	polyQ protein aggregates	nuclear inclusions	immunohistochemistry		kidneys	tubule/duct epithelial cells, interstitial cells	95			HOM; moderate; sparse in glomerular cells
1116	HD	Moffitt	19956633	2009	Hdh(CAG)150	Targeted (knock-in)	mHtt	Htt exon 1 (F) and intron 1 (F)	155	(C57BL/6J x CBA/Ca)F1/OlaHsd	O	polyQ protein aggregates	nuclear inclusions	immunohistochemistry		liver	hepatocytes	95			HOM; moderate; sparse in bile duct epithelium
1117	HD	Moffitt	19956633	2009	Hdh(CAG)150	Targeted (knock-in)	mHtt	Htt exon 1 (F) and intron 1 (F)	155	(C57BL/6J x CBA/Ca)F1/OlaHsd	O	polyQ protein aggregates	nuclear inclusions	immunohistochemistry		pancreas	islets of Langerhans	95			HOM; moderate; sparse in exocrine (acinar tissue)
1118	HD	Moffitt	19956633	2009	Hdh(CAG)150	Targeted (knock-in)	mHtt	Htt exon 1 (F) and intron 1 (F)	155	(C57BL/6J x CBA/Ca)F1/OlaHsd	O	polyQ protein aggregates	nuclear inclusions	immunohistochemistry		rectum	submucosal plexus, myenteric plexus	95			HOM; moderate; sparse in smooth muscle fibers
1119	HD	Moffitt	19956633	2009	Hdh(CAG)150	Targeted (knock-in)	mHtt	Htt exon 1 (F) and intron 1 (F)	155	(C57BL/6J x CBA/Ca)F1/OlaHsd	O	polyQ protein aggregates	nuclear inclusions	immunohistochemistry		seminal vesicle	glandular epithelium	95			HOM; moderate
1120	HD	Moffitt	19956633	2009	Hdh(CAG)150	Targeted (knock-in)	mHtt	Htt exon 1 (F) and intron 1 (F)	155	(C57BL/6J x CBA/Ca)F1/OlaHsd	O	polyQ protein aggregates	nuclear inclusions	immunohistochemistry		skeletal muscle	quadriceps muscle fibers	95			HOM; moderate
1121	HD	Moffitt	19956633	2009	Hdh(CAG)150	Targeted (knock-in)	mHtt	Htt exon 1 (F) and intron 1 (F)	155	(C57BL/6J x CBA/Ca)F1/OlaHsd	O	polyQ protein aggregates	nuclear inclusions	immunohistochemistry		stomach wall	mucosal glands, submucosal plexus, myenteric plexus, serosal ganglia, smooth muscle fibres	95			HOM; moderate; sparse in smooth muscle fibers
1122	HD	Heng	20616151	2010	HdhQ200	Targeted (knock-in)	mHtt	Htt exon 1 (F) and intron 1 (F)	200	C57BL/6J	M	Balance and coordination alterations	beam walk impairment	beam walking				50	80		increased latency to traverse; timepoints for HET; for HOM Age I - 20 and Age II- 40; no rotarod alteration
1123	HD	Heng	20616151	2010	HdhQ200	Targeted (knock-in)	mHtt	Htt exon 1 (F) and intron 1 (F)	200	C57BL/6J	M	Gait alteration	abnormal gait	footprint analysis				80
1124	HD	Heng	20616151	2010	HdhQ200	Targeted (knock-in)	mHtt	Htt exon 1 (F) and intron 1 (F)	200	C57BL/6J	M	Locomotor impairment	grooming activity decrease	observation				80			poorly groomed fur
1125	HD	Heng	20616151	2010	HdhQ200	Targeted (knock-in)	mHtt	Htt exon 1 (F) and intron 1 (F)	200	C57BL/6J	M	Locomotor impairment	motor and exploratory activity decrease	observation				80
1126	HD	Heng	20616151	2010	HdhQ200	Targeted (knock-in)	mHtt	Htt exon 1 (F) and intron 1 (F)	200	C57BL/6J	M	Muscle strenght impairment	grip strength decrease	grip strenght meter		hindlimb, forelimb		80		-30
1127	HD	Heng	20616151	2010	HdhQ200	Targeted (knock-in)	mHtt	Htt exon 1 (F) and intron 1 (F)	200	C57BL/6J	N	Neuronal physiology alterations	autophagic response induction	immunohistochemistry	striatum			40		300	LC3B labeling
1128	HD	Heng	20616151	2010	HdhQ200	Targeted (knock-in)	mHtt	Htt exon 1 (F) and intron 1 (F)	200	C57BL/6J	N	Neuronal physiology alterations	neurotransmitter receptors level alteration	quantitative receptor autoradiography	striatum		dorsal, nucleus accumbens	40	80		loss: HOM at Age I - D1 (-40%) and D2 (-50%) dopamine receptors; HET at Age II - D1 (-50%) and D2 (-50%)
1129	HD	Heng	20616151	2010	HdhQ200	Targeted (knock-in)	mHtt	Htt exon 1 (F) and intron 1 (F)	200	C57BL/6J	N	polyQ protein aggregates	cytoplasmic aggregation foci (AF)	immunohistochemistry	cerebral cortex			9	40		less abundant than striatal; at Age II - punctate perinuclear localization
1130	HD	Heng	20616151	2010	HdhQ200	Targeted (knock-in)	mHtt	Htt exon 1 (F) and intron 1 (F)	200	C57BL/6J	N	polyQ protein aggregates	cytoplasmic aggregation foci (AF)	immunohistochemistry	striatum			9	40		at Age II - punctate perinuclear localization
1131	HD	Heng	20616151	2010	HdhQ200	Targeted (knock-in)	mHtt	Htt exon 1 (F) and intron 1 (F)	200	C57BL/6J	N	polyQ protein aggregates	nuclear inclusions	immunohistochemistry	cerebral cortex			40			less abundant than striatal
1132	HD	Heng	20616151	2010	HdhQ200	Targeted (knock-in)	mHtt	Htt exon 1 (F) and intron 1 (F)	200	C57BL/6J	N	polyQ protein aggregates	nuclear inclusions	immunohistochemistry	striatum			20	40		at Age I- "diffuse", at Age II - "robust"
1133	HD	Heng	20616151	2010	HdhQ200	Targeted (knock-in)	mHtt	Htt exon 1 (F) and intron 1 (F)	200	C57BL/6J	N	Glial abnormalities	reactive gliosis	immunohistochemistry	cerebral cortex			80		30	GFAP staining
1134	HD	Heng	20616151	2010	HdhQ200	Targeted (knock-in)	mHtt	Htt exon 1 (F) and intron 1 (F)	200	C57BL/6J	N	Glial abnormalities	reactive gliosis	immunohistochemistry	striatum			80		140	GFAP staining
1135	HD	Heng	20616151	2010	HdhQ200	Targeted (knock-in)	mHtt	Htt exon 1 (F) and intron 1 (F)	200	C57BL/6J	O	Body weight change	body weight loss	weight measurement				50	80	-22	HET females; for HOM Age I - 20 and Age II - 40 (-40%)
1136	HD	Díaz-Hernández	16237181	2005	HD94	Transgenic (conditional)	CamKIIα	chimeric Htt:HTT exon 1	94	not specified	M	Balance and coordination alterations	rotarod impairment	rotarod				12	95	-47	Age I based on Martín-Aparicio et al., 2001 PMID:11698589
1137	HD	Yamamoto	10778856	2000	HD94	Transgenic (conditional)	CamKIIα	chimeric Htt:HTT exon 1	94	CBA;C57BL/6	M	Clasping behaviour	clasping	tail suspension test				4	40
1138	HD	Yamamoto	10778856	2000	HD94	Transgenic (conditional)	CamKIIα	chimeric Htt:HTT exon 1	94	CBA;C57BL/6	M	Locomotor impairment	grooming activity decrease	observation				20
1139	HD	Yamamoto	10778856	2000	HD94	Transgenic (conditional)	CamKIIα	chimeric Htt:HTT exon 1	94	CBA;C57BL/6	M	Locomotor impairment	motor and exploratory activity decrease	open field				36	40		Age II based on Martín-Aparicio et al., 2001 PMID:11698589
1140	HD	Yamamoto	10778856	2000	HD94	Transgenic (conditional)	CamKIIα	chimeric Htt:HTT exon 1	94	CBA;C57BL/6	M	Tremor	tremor	observation				20
1141	HD	Yamamoto	10778856	2000	HD94	Transgenic (conditional)	CamKIIα	chimeric Htt:HTT exon 1	94	CBA;C57BL/6	N	Brain morphology alteration	brain volume decrease	histochemistry	brain			18
1142	HD	Díaz-Hernández	16237181	2005	HD94	Transgenic (conditional)	CamKIIα	chimeric Htt:HTT exon 1	94	not specified	N	Brain morphology alteration	brain volume decrease	histochemistry	striatum			18	95	-46	Age I based on Martín-Aparicio et al., 2001 PMID:11698589
1143	HD	Yamamoto	10778856	2000	HD94	Transgenic (conditional)	CamKIIα	chimeric Htt:HTT exon 1	94	CBA;C57BL/6	N	Brain morphology alteration	brain volume increase	histochemistry	ventricle			18
1144	HD	Díaz-Hernández	16237181	2005	HD94	Transgenic (conditional)	CamKIIα	chimeric Htt:HTT exon 1	94	not specified	N	Neuronal loss	cell loss	immunohistochemistry	striatum			74	95	-44
1145	HD	Díaz-Hernández	14684867	2003	HD94	Transgenic (conditional)	CamKIIα	chimeric Htt:HTT exon 1	94	not specified	N	Neuronal morphology alterations	dark cell degeneration	electron microscopy	cerebral cortex			61
1146	HD	Lastres-Becker	11864629	2002	HD94	Transgenic (conditional)	CamKIIα	chimeric Htt:HTT exon 1	94	CBA;C57BL/6	N	Neuronal physiology alterations	neurotransmitter receptors level alteration	receptor nbinding assay, in situ hybridization	midbrain		substantia nigra	18	22		loss: CB1 receptor
1147	HD	Lastres-Becker	11864629	2002	HD94	Transgenic (conditional)	CamKIIα	chimeric Htt:HTT exon 1	94	CBA;C57BL/6	N	Neuronal physiology alterations	neurotransmitter receptors level alteration	receptor nbinding assay, in situ hybridization	pallidum		globus pallidus	18	22		loss: CB1 receptor
1148	HD	Lastres-Becker	11864629	2002	HD94	Transgenic (conditional)	CamKIIα	chimeric Htt:HTT exon 1	94	CBA;C57BL/6	N	Neuronal physiology alterations	neurotransmitter receptors level alteration	receptor nbinding assay, in situ hybridization	striatum			18	34		loss: CB1 receptor (18-22 weeks); D1 receptor (at Age II) - based on Yamamoto et al., 2000 PMID:10778856
1149	HD	Díaz-Hernández	16237181	2005	HD94	Transgenic (conditional)	CamKIIα	chimeric Htt:HTT exon 1	94	not specified	N	polyQ protein aggregates	amyloid-like inclusions	immunohistochemistry	cerebral cortex			74	95		thioflavin-S staining
1150	HD	Díaz-Hernández	16237181	2005	HD94	Transgenic (conditional)	CamKIIα	chimeric Htt:HTT exon 1	94	not specified	N	polyQ protein aggregates	amyloid-like inclusions	immunohistochemistry	hippocampus			74	95		thioflavin-S staining
1151	HD	Díaz-Hernández	16237181	2005	HD94	Transgenic (conditional)	CamKIIα	chimeric Htt:HTT exon 1	94	not specified	N	polyQ protein aggregates	amyloid-like inclusions	immunohistochemistry	striatum			74	95		thioflavin-S staining
1152	HD	Yamamoto	10778856	2000	HD94	Transgenic (conditional)	CamKIIα	chimeric Htt:HTT exon 1	94	CBA;C57BL/6	N	polyQ protein aggregates	diffused nuclear staining	immunohistochemistry	cerebral cortex			8
1153	HD	Yamamoto	10778856	2000	HD94	Transgenic (conditional)	CamKIIα	chimeric Htt:HTT exon 1	94	CBA;C57BL/6	N	polyQ protein aggregates	diffused nuclear staining	immunohistochemistry	striatum			8
1154	HD	Yamamoto	10778856	2000	HD94	Transgenic (conditional)	CamKIIα	chimeric Htt:HTT exon 1	94	CBA;C57BL/6	N	polyQ protein aggregates	extranuclear aggregates	immunohistochemistry	cerebral cortex			8	74		more frequent than NIs; more frequent than in striatum; Age II based on Díaz-Hernández et al., 2005 PMID: 16237181
1155	HD	Yamamoto	10778856	2000	HD94	Transgenic (conditional)	CamKIIα	chimeric Htt:HTT exon 1	94	CBA;C57BL/6	N	polyQ protein aggregates	extranuclear aggregates	immunohistochemistry	striatum			8	74		more frequent than NIs; Age II based on Díaz-Hernández et al., 2005 PMID: 16237181
1156	HD	Yamamoto	10778856	2000	HD94	Transgenic (conditional)	CamKIIα	chimeric Htt:HTT exon 1	94	CBA;C57BL/6	N	polyQ protein aggregates	nuclear inclusions	immunohistochemistry	cerebral cortex			8	74		Age II based on Díaz-Hernández et al., 2005 PMID: 16237181
1157	HD	Yamamoto	10778856	2000	HD94	Transgenic (conditional)	CamKIIα	chimeric Htt:HTT exon 1	94	CBA;C57BL/6	N	polyQ protein aggregates	nuclear inclusions	immunohistochemistry	striatum			8	74		Age II based on Díaz-Hernández et al., 2005 PMID: 16237181
1158	HD	Yamamoto	10778856	2000	HD94	Transgenic (conditional)	CamKIIα	chimeric Htt:HTT exon 1	94	CBA;C57BL/6	N	Glial abnormalities	reactive gliosis	immunohistochemistry	striatum			18	34	428	GFAP staining
1159	HD	Gu	17470275	2007	RosaHD/Dlx5/6-Cre	Targeted (conditional knock-in)	Rosa26/Dlx5/6-Cre	HTT exon1	103	C57BL/6J;129/Sv	N	Neuronal physiology alterations	electrophysiology alteration	electrophysiology	striatum		medium spiny neurons	35	43
1160	HD	Gu	17470275	2007	RosaHD/Dlx5/6-Cre	Targeted (conditional knock-in)	Rosa26/Dlx5/6-Cre	HTT exon1	103	C57BL/6J;129/Sv	N	polyQ protein aggregates	diffused nuclear staining	immunohistochemistry	striatum		medium spiny neurons	26		96	% change - % of MSN stained
1161	HD	Gu	15882643	2005	RosaHD/Emx1-Cre	Targeted (conditional knock-in)	Rosa26/Emx1-Cre	HTT exon1	103	C57BL/6J;129/Sv	N	Neuronal morphology alterations	abnormal cell morphology	electron microscopy	cerebral cortex		layers II/III, V (pyramidal neurons)	52			very mild phenotype - degenerating vacuoles
1162	HD	Gu	15882643	2005	RosaHD/Emx1-Cre	Targeted (conditional knock-in)	Rosa26/Emx1-Cre	HTT exon1	103	C57BL/6J;129/Sv	N	polyQ protein aggregates	diffused nuclear staining	immunohistochemistry	cerebral cortex		layers II/III, V (pyramidal neurons)	26
1163	HD	Gu	15882643	2005	RosaHD/Emx1-Cre	Targeted (conditional knock-in)	Rosa26/Emx1-Cre	HTT exon1	103	C57BL/6J;129/Sv	N	polyQ protein aggregates	extranuclear aggregates	immunohistochemistry	cerebral cortex		layers II/III, V (pyramidal neurons)	26
1164	HD	Gu	15882643	2005	RosaHD/Emx1-Cre	Targeted (conditional knock-in)	Rosa26/Emx1-Cre	HTT exon1	103	C57BL/6J;129/Sv	N	polyQ protein aggregates	nuclear microaggregates	immunohistochemistry	cerebral cortex		layers II/III, V (pyramidal neurons)	26
1165	HD	Gu	15882643	2005	RosaHD/Nestin-Cre	Targeted (conditional knock-in)	Rosa26/Nestin-Cre	HTT exon1	103	C57BL/6J;129/Sv	M	Locomotor impairment	motor and exploratory activity decrease	open field				26	43
1166	HD	Gu	15882643	2005	RosaHD/Nestin-Cre	Targeted (conditional knock-in)	Rosa26/Nestin-Cre	HTT exon1	103	C57BL/6J;129/Sv	N	Neuronal morphology alterations	dark cell degeneration	electron microscopy	cerebral cortex		layers II/III, V	52
1167	HD	Gu	15882643	2005	RosaHD/Nestin-Cre	Targeted (conditional knock-in)	Rosa26/Nestin-Cre	HTT exon1	103	C57BL/6J;129/Sv	N	Neuronal morphology alterations	dark cell degeneration	electron microscopy	striatum			52
1168	HD	Gu	15882643	2005	RosaHD/Nestin-Cre	Targeted (conditional knock-in)	Rosa26/Nestin-Cre	HTT exon1	103	C57BL/6J;129/Sv	N	Neuronal morphology alterations	dendritic degeneration	Golgi staining	striatum			26
1169	HD	Gu	15882643	2005	RosaHD/Nestin-Cre	Targeted (conditional knock-in)	Rosa26/Nestin-Cre	HTT exon1	103	C57BL/6J;129/Sv	N	Neuronal physiology alterations	electrophysiology alteration	electrophysiology	cerebral cortex		layers 3-5 (pyramidal neurons)	26
1170	HD	Gu	17470275	2007	RosaHD/Nestin-Cre	Targeted (conditional knock-in)	Rosa26/Nestin-Cre	HTT exon1	103	C57BL/6J;129/Sv	N	Neuronal physiology alterations	electrophysiology alteration	electrophysiology	striatum		medium spiny neurons	35	43
1171	HD	Gu	15882643	2005	RosaHD/Nestin-Cre	Targeted (conditional knock-in)	Rosa26/Nestin-Cre	HTT exon1	103	C57BL/6J;129/Sv	N	polyQ protein aggregates	diffused nuclear staining	immunohistochemistry	brainstem			26
1172	HD	Gu	15882643	2005	RosaHD/Nestin-Cre	Targeted (conditional knock-in)	Rosa26/Nestin-Cre	HTT exon1	103	C57BL/6J;129/Sv	N	polyQ protein aggregates	diffused nuclear staining	immunohistochemistry	cerebellum			26
1173	HD	Gu	15882643	2005	RosaHD/Nestin-Cre	Targeted (conditional knock-in)	Rosa26/Nestin-Cre	HTT exon1	103	C57BL/6J;129/Sv	N	polyQ protein aggregates	diffused nuclear staining	immunohistochemistry	cerebral cortex		layers II/III, V (pyramidal neurons, interneurons)	26
1174	HD	Gu	15882643	2005	RosaHD/Nestin-Cre	Targeted (conditional knock-in)	Rosa26/Nestin-Cre	HTT exon1	103	C57BL/6J;129/Sv	N	polyQ protein aggregates	diffused nuclear staining	immunohistochemistry	midbrain			26
1175	HD	Gu	15882643	2005	RosaHD/Nestin-Cre	Targeted (conditional knock-in)	Rosa26/Nestin-Cre	HTT exon1	103	C57BL/6J;129/Sv	N	polyQ protein aggregates	diffused nuclear staining	immunohistochemistry	striatum		medium spiny neurons	26		99	% change - % of MSN stained - based on Gu et al., 2007 PMID:17470275
1176	HD	Gu	15882643	2005	RosaHD/Nestin-Cre	Targeted (conditional knock-in)	Rosa26/Nestin-Cre	HTT exon1	103	C57BL/6J;129/Sv	N	polyQ protein aggregates	extranuclear aggregates	immunohistochemistry	cerebral cortex		layers II/III, V (pyramidal neurons, interneurons)	26
1177	HD	Gu	20064390	2009	RosaHD/Nestin-Cre	Targeted (conditional knock-in)	Rosa26/Nestin-Cre	HTT exon1	103	C57BL/6J;129/Sv	N	polyQ protein aggregates	extranuclear aggregates	immunohistochemistry	striatum			52
1178	HD	Gu	15882643	2005	RosaHD/Nestin-Cre	Targeted (conditional knock-in)	Rosa26/Nestin-Cre	HTT exon1	103	C57BL/6J;129/Sv	N	polyQ protein aggregates	nuclear microaggregates	immunohistochemistry	cerebral cortex		layers II/III, V (pyramidal neurons, interneurons)	26
1179	HD	Gu	15882643	2005	RosaHD/Nestin-Cre	Targeted (conditional knock-in)	Rosa26/Nestin-Cre	HTT exon1	103	C57BL/6J;129/Sv	N	polyQ protein aggregates	nuclear microaggregates	immunohistochemistry	striatum			26
1180	HD	Gu	15882643	2005	RosaHD/Nestin-Cre	Targeted (conditional knock-in)	Rosa26/Nestin-Cre	HTT exon1	103	C57BL/6J;129/Sv	N	Glial abnormalities	reactive gliosis	immunohistochemistry	cerebral cortex			26		800
1181	HD	Gu	15882643	2005	RosaHD/Nestin-Cre	Targeted (conditional knock-in)	Rosa26/Nestin-Cre	HTT exon1	103	C57BL/6J;129/Sv	N	Glial abnormalities	reactive gliosis	immunohistochemistry	striatum			26		500
1182	HD	Tanaka	16150600	2006	PrP-tTA-6/iFL148Q-69	Transgenic (conditional)	PrP	cDNA HTT FL	148	not specified	M	Balance and coordination alterations	rotarod impairment	rotarod				26	35
1183	HD	Tanaka	16150600	2006	PrP-tTA-6/iFL148Q-69	Transgenic (conditional)	PrP	cDNA HTT FL	148	not specified	M	Clasping behaviour	clasping	tail suspension test		forelimb, hindlimb		30	44		at end-stage of disease
1184	HD	Tanaka	16150600	2006	PrP-tTA-6/iFL148Q-69	Transgenic (conditional)	PrP	cDNA HTT FL	148	not specified	M	Gait alteration	abnormal gait	observation				30	44		uncoodinated gait at end-stage of disease
1185	HD	Tanaka	16150600	2006	PrP-tTA-6/iFL148Q-69	Transgenic (conditional)	PrP	cDNA HTT FL	148	not specified	M	Locomotor impairment	motor and exploratory activity decrease	observation				30	44		at end-stage of disease
1186	HD	Tanaka	16150600	2006	PrP-tTA-6/iFL148Q-69	Transgenic (conditional)	PrP	cDNA HTT FL	148	not specified	M	Tremor	tremor	observation				30	44		at end-stage of disease
1187	HD	Tanaka	16150600	2006	PrP-tTA-6/iFL148Q-69	Transgenic (conditional)	PrP	cDNA HTT FL	148	not specified	N	Brain morphology alteration	brain volume increase	stereological measurement	ventricle			44		30
1188	HD	Tanaka	16150600	2006	PrP-tTA-6/iFL148Q-69	Transgenic (conditional)	PrP	cDNA HTT FL	148	not specified	N	polyQ protein aggregates	diffused nuclear staining	immunohistochemistry	cerebellum		granule cells	44
1189	HD	Tanaka	16150600	2006	PrP-tTA-6/iFL148Q-69	Transgenic (conditional)	PrP	cDNA HTT FL	148	not specified	N	polyQ protein aggregates	diffused nuclear staining	immunohistochemistry	cerebral cortex			44
1190	HD	Tanaka	16150600	2006	PrP-tTA-6/iFL148Q-69	Transgenic (conditional)	PrP	cDNA HTT FL	148	not specified	N	polyQ protein aggregates	diffused nuclear staining	immunohistochemistry	hippocampus			44
1191	HD	Tanaka	16150600	2006	PrP-tTA-6/iFL148Q-69	Transgenic (conditional)	PrP	cDNA HTT FL	148	not specified	N	polyQ protein aggregates	diffused nuclear staining	immunohistochemistry	striatum			44
1192	HD	Tanaka	16150600	2006	PrP-tTA-6/iFL148Q-69	Transgenic (conditional)	PrP	cDNA HTT FL	148	not specified	N	polyQ protein aggregates	extranuclear aggregates	immunohistochemistry	cerebral cortex			44
1193	HD	Tanaka	16150600	2006	PrP-tTA-6/iFL148Q-69	Transgenic (conditional)	PrP	cDNA HTT FL	148	not specified	N	polyQ protein aggregates	extranuclear aggregates	immunohistochemistry	striatum			44
1194	HD	Tanaka	16150600	2006	PrP-tTA-6/iFL148Q-69	Transgenic (conditional)	PrP	cDNA HTT FL	148	not specified	N	polyQ protein aggregates	nuclear inclusions	immunohistochemistry	cerebellum		granule cells	44
1195	HD	Tanaka	16150600	2006	PrP-tTA-6/iFL148Q-69	Transgenic (conditional)	PrP	cDNA HTT FL	148	not specified	N	polyQ protein aggregates	nuclear inclusions	immunohistochemistry	cerebral cortex			44
1196	HD	Tanaka	16150600	2006	PrP-tTA-6/iFL148Q-69	Transgenic (conditional)	PrP	cDNA HTT FL	148	not specified	N	polyQ protein aggregates	nuclear inclusions	immunohistochemistry	hippocampus			44
1197	HD	Tanaka	16150600	2006	PrP-tTA-6/iFL148Q-69	Transgenic (conditional)	PrP	cDNA HTT FL	148	not specified	N	polyQ protein aggregates	nuclear inclusions	immunohistochemistry	striatum			44
1198	HD	Tanaka	16150600	2006	PrP-tTA-6/iFL148Q-69	Transgenic (conditional)	PrP	cDNA HTT FL	148	not specified	N	Glial abnormalities	reactive gliosis	immunohistochemistry	cerebral cortex			44		40	GFAP staining
1199	HD	Tanaka	16150600	2006	PrP-tTA-6/iFL148Q-69	Transgenic (conditional)	PrP	cDNA HTT FL	148	not specified	N	Glial abnormalities	reactive gliosis	immunohistochemistry	striatum			44		40	GFAP staining
1200	HD	Tanaka	16150600	2006	PrP-tTA-6/iFL148Q-69	Transgenic (conditional)	PrP	cDNA HTT FL	148	not specified	O	Lifespan	decreased lifespan	observation				30	44
1201	HD	Tanaka	16150600	2006	PrP-tTA-6/iFL148Q-69	Transgenic (conditional)	PrP	cDNA HTT FL	148	not specified	O	Posture abnormalities	kyphosis	observation				30	44		at end-stage of disease
1202	SCA1	Clark	9295384	1997	B05	Transgenic (random)	Pcp2	cDNA FL	82	FVB/N	M	Balance and coordination alterations	ataxia	observation				12	52		Age I - early signs (a gentle head swaying while walking, mild incoordination); ataxia develops few weeks after early signs
1203	SCA1	Clark	9295384	1997	B05	Transgenic (random)	Pcp2	cDNA FL	82	FVB/N	M	Balance and coordination alterations	rotarod impairment	rotarod				5	52	-28	% change at 12 weeks based on Duvick et al., 2010 PMID:20869591; at 52 weeks mice are unable to preform in bar-cross apparatus
1204	SCA1	Clark	9295384	1997	B05	Transgenic (random)	Pcp2	cDNA FL	82	FVB/N	M	Gait alteration	abnormal gait	footprint analysis				12	52
1205	SCA1	Clark	9295384	1997	B05	Transgenic (random)	Pcp2	cDNA FL	82	FVB/N	M	Locomotor impairment	motor and exploratory activity increase	open field, bar cross apparatus				5	6		increased initial spontaneous motor activity
1206	SCA1	Clark	9295384	1997	B05	Transgenic (random)	Pcp2	cDNA FL	82	FVB/N	N	Brain morphology alteration	heterotopic Purkinje cells	immunohistochemistry	cerebellum		Purkinje cells	15	52		Purkinje cells in molecular layer
1207	SCA1	Clark	9295384	1997	B05	Transgenic (random)	Pcp2	cDNA FL	82	FVB/N	N	Brain morphology alteration	neuronal layer thickness decrease	immunohistochemistry, stereological measurement	cerebellum		molecular layer	15	52	-28	% change based on Duvick et al., 2010 PMID:20869591
1208	SCA1	Clark	9295384	1997	B05	Transgenic (random)	Pcp2	cDNA FL	82	FVB/N	N	Neuronal loss	cell loss	immunohistochemistry	cerebellum		Purkinje cells	24		-32
1209	SCA1	Clark	9295384	1997	B05	Transgenic (random)	Pcp2	cDNA FL	82	FVB/N	N	Neuronal morphology alterations	abnormal cell morphology	immunohistochemistry, electron microscopy	cerebellum		Purkinje cells	4	52		clear cytoplasmic vacuoles; at 27 weeks smaller perikarya of PC (occasional hypertrophic PCs)s; at Age II shrinkage of PCs
1210	SCA1	Clark	9295384	1997	B05	Transgenic (random)	Pcp2	cDNA FL	82	FVB/N	N	Neuronal morphology alterations	cell size decrease	immunohistochemistry, electron microscopy	cerebellum		Purkinje cells	27	52		at Age I weeks smaller perikarya of PC (occasional hypertrophic PCs)s; at Age II massive shrinkage of PCs
1211	SCA1	Clark	9295384	1997	B05	Transgenic (random)	Pcp2	cDNA FL	82	FVB/N	N	Neuronal morphology alterations	dendritic degeneration	immunohistochemistry	cerebellum		Purkinje cells	6	52		loss of arborization; also abnormal CF terminal placement along the PC dendritic arbor at 12 weeks - based on Duvick et l, 2010 PMID:20869591
1212	SCA1	Oz	20220018	2010	B05	Transgenic (random)	Pcp2	cDNA FL	82	FVB/N	N	Neuronal physiology alterations	brain metabolites level alteration	MRS	cerebellum			6	52
1213	SCA1	Barnes	21900557	2011	B05	Transgenic (random)	Pcp2	cDNA FL	82	FVB/N	N	Neuronal physiology alterations	electrophysiology alteration	optical imaging, electrophysiology	cerebellum		cerebellar cortex (Purkinje cells)	6	40		see also Inoue et al., 2001 PMID:11287496
1214	SCA1	Serra	15317756	2004	B05	Transgenic (random)	Pcp2	cDNA FL	82	not specified	N	Neuronal physiology alterations	gene expression alteration	microarrays, real-time qRT-PCR	cerebellum			5	12		see also: Lin et al., 2000 PMID:10649571, Cvetanovic et al., 2011 PMID:22001907
1215	SCA1	Clark	9295384	1997	B05	Transgenic (random)	Pcp2	cDNA FL	82	FVB/N	N	Neuronal physiology alterations	loss of calbindin	immunohistochemistry	cerebellum		Purkinje cells	15	52
1216	SCA1	Oz	20220018	2010	B05	Transgenic (random)	Pcp2	cDNA FL	82	FVB/N	N	Neuronal physiology alterations	neurotransmitter level alteration	MRS	cerebellum			12	52		glutamate level decrease
1217	SCA1	Skinner	9353120	1997	B05	Transgenic (random)	Pcp2	cDNA FL	82	not specified	N	polyQ protein aggregates	nuclear inclusions	immunohistochemistry	cerebellum		Purkinje cells	6	12	90
1218	SCA1	Clark	9295384	1997	B05	Transgenic (random)	Pcp2	cDNA FL	82	FVB/N	N	Glial abnormalities	reactive gliosis	immunohistochemistry	cerebellum		molecular layer	8	52
1219	SCA1	Clark	9295384	1997	B05	Transgenic (random)	Pcp2	cDNA FL	82	FVB/N	C	Learning and memory impairment	simple motor learning deficit	rotarod				5	52
1220	SCA1	Clark	9295384	1997	B05	Transgenic (random)	Pcp2	cDNA FL	82	FVB/N	O	Lifespan	normal lifespan	observation
1221	SCA1	Klement	9778246	1998	ataxin-1K772T	Transgenic (random)	Pcp2	cDNA FL (mutK772T)	82	FVB	M	Normal	normal	rotarod, observation
1222	SCA1	Klement	9778246	1998	ataxin-1K772T	Transgenic (random)	Pcp2	cDNA FL (mutK772T)	82	FVB	N	polyQ protein aggregates	diffused cytoplasmic staining	immunohistochemistry	cerebellum		Purkinje cells				no other neurological symptoms
1223	SCA1	Klement	9778246	1998	ataxin-1K772T	Transgenic (random)	Pcp2	cDNA FL (mutK772T)	82	FVB	O	Lifespan	normal lifespan	observation
1224	SCA1	Klement	9778246	1998	ataxin-1[77]D	Transgenic (random)	Pcp2	cDNA F (DEL. SELF association)	77	FVB	M	Balance and coordination alterations	rotarod impairment	rotarod				12		-40	not progressive; however HOM are (Skinner et al., 2002 PMID:12025814)
1225	SCA1	Klement	9778246	1998	ataxin-1[77]D	Transgenic (random)	Pcp2	cDNA F (DEL. SELF association)	77	FVB	N	Brain morphology alteration	heterotopic Purkinje cells	immunohistochemistry	cerebellum		Purkinje cells	12			Purkinje cells in molecular layer
1226	SCA1	Klement	9778246	1998	ataxin-1[77]D	Transgenic (random)	Pcp2	cDNA F (DEL. SELF association)	77	FVB	N	Brain morphology alteration	neuronal layer thickness decrease	immunohistochemistry	cerebellum		molecular layer	12
1227	SCA1	Klement	9778246	1998	ataxin-1[77]D	Transgenic (random)	Pcp2	cDNA F (DEL. SELF association)	77	FVB	N	Neuronal morphology alterations	abnormal cell morphology	immunohistochemistry	cerebellum		Purkinje cells	5			vacuoles
1228	SCA1	Klement	9778246	1998	ataxin-1[77]D	Transgenic (random)	Pcp2	cDNA F (DEL. SELF association)	77	FVB	N	Neuronal morphology alterations	dendritic degeneration	immunohistochemistry	cerebellum		Purkinje cells	12	50		loss of arborization, not progressive; Age II based on Skinner et al., 2002 PMID:12025814; HOM progressive and identical to B05 (Skinner et al., 2002)
1229	SCA1	Skinner	12025814	2002	ataxin-1[77]D	Transgenic (random)	Pcp2	cDNA F (DEL. SELF association)	77	FVB	N	polyQ protein aggregates	nuclear inclusions	immunohistochemistry	cerebellum		Purkinje cells	31	52	87	HOM; at Age I in 20% of PCs 2.5-times smaller than in B05 at 12 weeks; at Age II frequent (% change) with diameter of that in B05 at 5 weeks; at Age II in HET in 18% of PCs, very small (5-times smaller tahn B05 at 12 weeks)
1230	SCA1	Klement	9778246	1998	ataxin-1[77]D	Transgenic (random)	Pcp2	cDNA F (DEL. SELF association)	77	FVB	O	Lifespan	normal lifespan	observation
1231	SCA1	Emamian	12741986	2003	ataxin-1[82Q]-A776	Transgenic (random)	Pcp2	cDNA FL (mutS776A)	82	FVB/N	M	Normal	normal	rotarod, observation							up to 52 weeks no deficit
1232	SCA1	Emamian	12741986	2003	ataxin-1[82Q]-A776	Transgenic (random)	Pcp2	cDNA FL (mutS776A)	82	FVB/N	N	Brain morphology alteration	neuronal layer thickness decrease	immunohistochemistry	cerebellum		molecular layer	37		-30
1233	SCA1	Emamian	12741986	2003	ataxin-1[82Q]-A776	Transgenic (random)	Pcp2	cDNA FL (mutS776A)	82	FVB/N	N	polyQ protein aggregates	diffused nuclear staining	immunohistochemistry	cerebellum		Purkinje cells	5
1234	SCA1	Emamian	12741986	2003	ataxin-1[82Q]-A776	Transgenic (random)	Pcp2	cDNA FL (mutS776A)	82	FVB/N	N	polyQ protein aggregates	nuclear inclusions	immunohistochemistry	cerebellum		Purkinje cells	27	46	18	% change for 37 weeks of age (at Age II - 12%)
1235	SCA1	Emamian	12741986	2003	ataxin-1[82Q]-A776	Transgenic (random)	Pcp2	cDNA FL (mutS776A)	82	FVB/N	O	Lifespan	normal lifespan	observation
1236	SCA1	Duvick	20869591	2010	ATXN1[30Q]-D776	Transgenic (random)	Pcp2	cDNA FL (mutS776D)	30	not specified	M	Balance and coordination alterations	rotarod impairment	rotarod				6	30	-47	% change at 12 weeks
1237	SCA1	Duvick	20869591	2010	ATXN1[30Q]-D776	Transgenic (random)	Pcp2	cDNA FL (mutS776D)	30	not specified	M	Gait alteration	abnormal gait	footprint analysis				12			hind stance width increase
1238	SCA1	Duvick	20869591	2010	ATXN1[30Q]-D776	Transgenic (random)	Pcp2	cDNA FL (mutS776D)	30	not specified	N	Brain morphology alteration	neuronal layer thickness decrease	immunohistochemistry	cerebellum		molecular layer	12	52	-13	at Age I comparable with B05, but thereafter not progressive
1239	SCA1	Duvick	20869591	2010	ATXN1[30Q]-D776	Transgenic (random)	Pcp2	cDNA FL (mutS776D)	30	not specified	N	Neuronal morphology alterations	dendritic degeneration	immunohistochemistry	cerebellum		Purkinje cells	12			loss of arborization
1240	SCA1	Duvick	20869591	2010	ATXN1[30Q]-D776	Transgenic (random)	Pcp2	cDNA FL (mutS776D)	30	not specified	N	polyQ protein aggregates	diffused nuclear staining	immunohistochemistry	cerebellum		Purkinje cells	12	52
1241	SCA1	Duvick	20869591	2010	ATXN1[30Q]-D776	Transgenic (random)	Pcp2	cDNA FL (mutS776D)	30	not specified	O	Lifespan	normal lifespan	observation
1242	SCA1	Duvick	20869591	2010	ATXN1[82Q]-D776	Transgenic (random)	Pcp2	cDNA FL (mutS776D)	82	not specified	M	Balance and coordination alterations	rotarod impairment	rotarod				12		-76
1243	SCA1	Duvick	20869591	2010	ATXN1[82Q]-D776	Transgenic (random)	Pcp2	cDNA FL (mutS776D)	82	not specified	N	Brain morphology alteration	neuronal layer thickness decrease	immunohistochemistry	cerebellum		molecular layer	12	52	-43
1244	SCA1	Duvick	20869591	2010	ATXN1[82Q]-D776	Transgenic (random)	Pcp2	cDNA FL (mutS776D)	82	not specified	N	Neuronal morphology alterations	dendritic degeneration	immunohistochemistry	cerebellum		Purkinje cells	12	52
1245	SCA1	Duvick	20869591	2010	ATXN1[82Q]-D776	Transgenic (random)	Pcp2	cDNA FL (mutS776D)	82	not specified	N	Neuronal morphology alterations	abnormal cell morphology	immunohistochemistry	cerebellum		Purkinje cells	12	52		at Age II atrophy more severe than in B05
1246	SCA1	Duvick	20869591	2010	ATXN1[82Q]-D776	Transgenic (random)	Pcp2	cDNA FL (mutS776D)	82	not specified	N	polyQ protein aggregates	nuclear inclusions	immunohistochemistry	cerebellum		Purkinje cells	52
1247	SCA1	Duvick	20869591	2010	ATXN1[82Q]-D776	Transgenic (random)	Pcp2	cDNA FL (mutS776D)	82	not specified	O	Lifespan	normal lifespan	observation
1248	SCA1	Zu	15470152	2004	PcP2-tTA/TRE-SCA1[82Q]	Transgenic (conditional)	Pcp2	cDNA FL	82	FVB/N	M	Balance and coordination alterations	ataxia	observation				12	32		turning off transgene expression restores health of these mice
1249	SCA1	Zu	15470152	2004	PcP2-tTA/TRE-SCA1[82Q]	Transgenic (conditional)	Pcp2	cDNA FL	82	FVB/N	M	Balance and coordination alterations	rotarod impairment	rotarod				6	32		at Age II mice are unable to stay on the accelerating rotarod
1250	SCA1	Zu	15470152	2004	PcP2-tTA/TRE-SCA1[82Q]	Transgenic (conditional)	Pcp2	cDNA FL	82	FVB/N	N	Brain morphology alteration	heterotopic Purkinje cells	immunohistochemistry	cerebellum		Purkinje cells	6	32
1251	SCA1	Zu	15470152	2004	PcP2-tTA/TRE-SCA1[82Q]	Transgenic (conditional)	Pcp2	cDNA FL	82	FVB/N	N	Brain morphology alteration	neuronal layer thickness decrease	immunohistochemistry, stereological measurement	cerebellum		molecular layer	6	32
1252	SCA1	Zu	15470152	2004	PcP2-tTA/TRE-SCA1[82Q]	Transgenic (conditional)	Pcp2	cDNA FL	82	FVB/N	N	Neuronal morphology alterations	abnormal cell morphology	immunohistochemistry, electron microscopy	cerebellum		Purkinje cells	6	32		clear cytoplasmic vacuoles
1253	SCA1	Zu	15470152	2004	PcP2-tTA/TRE-SCA1[82Q]	Transgenic (conditional)	Pcp2	cDNA FL	82	FVB/N	N	Neuronal morphology alterations	dendritic degeneration	immunohistochemistry	cerebellum		Purkinje cells	6	32		loss of arborization
1254	SCA1	Oz	21963649	2011	PcP2-tTA/TRE-SCA1[82Q]	Transgenic (conditional)	Pcp2	cDNA FL	82	FVB/N	N	Neuronal physiology alterations	brain metabolites level alteration	MRS	cerebellum			6	24
1255	SCA1	Serra	17110330	2006	PcP2-tTA/TRE-SCA1[82Q]	Transgenic (conditional)	Pcp2	cDNA FL	82	not specified	N	Neuronal physiology alterations	gene expression alteration	microarrays, real-time qRT-PCR, immunohistochemistry	cerebellum			12			immunohistochemistry shows decreased staining of RORa in Purkinje cells
1256	SCA1	Zu	15470152	2004	PcP2-tTA/TRE-SCA1[82Q]	Transgenic (conditional)	Pcp2	cDNA FL	82	FVB/N	N	polyQ protein aggregates	nuclear inclusions	immunohistochemistry	cerebellum		Purkinje cells	6	32
1257	SCA1	Giovannoni	18634565	2007	PrP-tTA/TRE-SCA1	Transgenic (conditional)	PrP	cDNA FL	100	FVB/N	M	Balance and coordination alterations	general incoordination	observation				9			authors do not specify if they analyze mice with 32 or 100 CAG reapeats
1258	SCA1	Giovannoni	18634565	2007	PrP-tTA/TRE-SCA1	Transgenic (conditional)	PrP	cDNA FL	100	FVB/N	M	Balance and coordination alterations	rotarod impairment	rotarod				7	20		authors do not specify if they analyze mice with 32 or 100 CAG reapeats
1259	SCA1	Giovannoni	18634565	2007	PrP-tTA/TRE-SCA1	Transgenic (conditional)	PrP	cDNA FL	100	FVB/N	M	Dyskinesia	dystonic movements	observation				9			head movements; authors do not specify if they analyze mice with 32 or 100 CAG reapeats
1260	SCA1	Giovannoni	18634565	2007	PrP-tTA/TRE-SCA1	Transgenic (conditional)	PrP	cDNA FL	100	FVB/N	M	Gait alteration	abnormal gait	footprint analysis				5	20		authors do not specify if they analyze mice with 32 or 100 CAG reapeats
1261	SCA1	Giovannoni	18634565	2007	PrP-tTA/TRE-SCA1	Transgenic (conditional)	PrP	cDNA FL	100	FVB/N	N	Brain morphology alteration	neuronal layer thickness decrease	immunohistochemistry	cerebellum		molecular layer	20			authors do not specify if they analyze mice with 32 or 100 CAG reapeats
1262	SCA1	Giovannoni	18634565	2007	PrP-tTA/TRE-SCA1	Transgenic (conditional)	PrP	cDNA FL	100	FVB/N	N	Glial abnormalities	redistribution of EAAT1 glutamate transporter	immunohistochemistry	cerebellum		Bergmann glia	20			authors do not specify if they analyze mice with 32 or 100 CAG reapeats
1263	SCA1	Giovannoni	18634565	2007	PrP-tTA/TRE-SCA1	Transgenic (conditional)	PrP	cDNA FL	100	FVB/N	N	Neuronal loss	cell loss	immunohistochemistry	cerebellum		Purkinje cells	20			authors do not specify if they analyze mice with 32 or 100 CAG reapeats
1264	SCA1	Giovannoni	18634565	2007	PrP-tTA/TRE-SCA1	Transgenic (conditional)	PrP	cDNA FL	100	FVB/N	N	Neuronal morphology alterations	dendritic degeneration	immunohistochemistry	cerebellum		Purkinje cells	20			loss of dedritic arborization; authors do not specify if they analyze mice with 32 or 100 CAG reapeats
1265	SCA1	Giovannoni	18634565	2007	PrP-tTA/TRE-SCA1	Transgenic (conditional)	PrP	cDNA FL	100	FVB/N	N	Neuronal physiology alterations	loss of calbindin	immunohistochemistry	cerebellum		Purkinje cells	20			authors do not specify if they analyze mice with 32 or 100 CAG reapeats
1266	SCA1	Giovannoni	18634565	2007	PrP-tTA/TRE-SCA1	Transgenic (conditional)	PrP	cDNA FL	100	FVB/N	N	Glial abnormalities	reactive gliosis	immunohistochemistry	cerebellum		Bergmann glia	20			authors do not specify if they analyze mice with 32 or 100 CAG reapeats
1267	SCA1	Giovannoni	18634565	2007	PrP-tTA/TRE-SCA1	Transgenic (conditional)	PrP	cDNA FL	100	FVB/N	O	Body weight change	body weight loss	weight measurement				9	20	-20	authors do not specify if they analyze mice with 32 or 100 CAG reapeats
1268	SCA1	Giovannoni	18634565	2007	PrP-tTA/TRE-SCA1	Transgenic (conditional)	PrP	cDNA FL	100	FVB/N	O	Lifespan	increased lethality of embryos	observation							when dox not present; authors do not specify if they analyze mice with 32 or 100 CAG reapeats
1269	SCA1	Lorenzetti	10749985	2000	Sca1 78Q	Targeted (knock-in)	Atxn1	chimeric exon 8 into Atxn1	78	C57BL/6J;129/SvEv	M	Balance and coordination alterations	rotarod impairment	rotarod				39			HOM only; no diffefrence in pure 129/SvEv background
1270	SCA1	Lorenzetti	10749985	2000	Sca1 78Q	Targeted (knock-in)	Atxn1	chimeric exon 8 into Atxn1	78	C57BL/6J;129/SvEv	N	Normal	normal	immunohistochemistry
1271	SCA1	Lorenzetti	10749985	2000	Sca1 78Q	Targeted (knock-in)	Atxn1	chimeric exon 8 into Atxn1	78	C57BL/6J;129/SvEv	O	Lifespan	normal lifespan	observation
1272	SCA1	Watase	12086639	2002	Sca1 154Q	Targeted (knock-in)	Atxn1	chimeric exon 8 into Atxn1	154	C57BL/6J;129/SvEv	M	Balance and coordination alterations	ataxia	observation				20
1273	SCA1	Fryer	22053053	2011	Sca1 154Q	Targeted (knock-in)	Atxn1	chimeric exon 8 into Atxn1	154	C57BL/6J	M	Balance and coordination alterations	beam walk impairment	dowel and footslip assays				6
1274	SCA1	Watase	12086639	2002	Sca1 154Q	Targeted (knock-in)	Atxn1	chimeric exon 8 into Atxn1	154	C57BL/6J;129/SvEv	M	Balance and coordination alterations	rotarod impairment	rotarod				5	26		Age II based on Cvetanovic et al., 2011 PMID:22001907 (congenic C57BL/6J background)
1275	SCA1	Watase	12086639	2002	Sca1 154Q	Targeted (knock-in)	Atxn1	chimeric exon 8 into Atxn1	154	C57BL/6J;129/SvEv	M	Clasping behaviour	clasping	tail suspension test				9
1276	SCA1	Watase	12086639	2002	Sca1 154Q	Targeted (knock-in)	Atxn1	chimeric exon 8 into Atxn1	154	C57BL/6J;129/SvEv	M	Gait alteration	abnormal gait	observation				20
1277	SCA1	Fryer	22053053	2011	Sca1 154Q	Targeted (knock-in)	Atxn1	chimeric exon 8 into Atxn1	154	C57BL/6J	M	Locomotor impairment	motor and exploratory activity decrease	open field				5	20		Age II based on Jafar-Nejad et al., 2011 PMID:21245341
1278	SCA1	Cvetanovic	22001907	2011	Sca1 154Q	Targeted (knock-in)	Atxn1	chimeric exon 8 into Atxn1	154	C57BL/6J	N	Brain morphology alteration	abnormal vasculature	stereological measurement	cerebellum			43			decreased microvascular density and length; anti-collagen IV immunohistaining
1279	SCA1	Watase	12086639	2002	Sca1 154Q	Targeted (knock-in)	Atxn1	chimeric exon 8 into Atxn1	154	C57BL/6J;129/SvEv	N	Brain morphology alteration	brain weight loss	weight measurement	brain			16	40	-23	% change at Age I
1280	SCA1	Cvetanovic	22001907	2011	Sca1 154Q	Targeted (knock-in)	Atxn1	chimeric exon 8 into Atxn1	154	C57BL/6J	N	Brain morphology alteration	neuronal layer thickness decrease	immunohistochemistry	cerebellum		molecular layer	36		-7
1281	SCA1	Jafar-Nejad	21245341	2011	Sca1 154Q	Targeted (knock-in)	Atxn1	chimeric exon 8 into Atxn1	154	C57BL/6J	N	Neuronal loss	cell loss	immunohistochemistry	cerebellum		Purkinje cells	32	40	-20	Age II and % change at Age II based on Watase et al., 2002 PMID:12086639 (mixed C57BL/6J;129/SvEv background)
1282	SCA1	Watase	12086639	2002	Sca1 154Q	Targeted (knock-in)	Atxn1	chimeric exon 8 into Atxn1	154	C57BL/6J;129/SvEv	N	Neuronal morphology alterations	dendritic degeneration	immunohistochemistry	cerebellum		Purkinje cells	34
1283	SCA1	Watase	12086639	2002	Sca1 154Q	Targeted (knock-in)	Atxn1	chimeric exon 8 into Atxn1	154	C57BL/6J;129/SvEv	N	Neuronal physiology alterations	electrophysiology alteration	electrophysiology	hippocampus		CA1	24
1284	SCA1	Crespo-Barreto	20628574	2010	Sca1 154Q	Targeted (knock-in)	Atxn1	chimeric exon 8 into Atxn1	154	C57BL/6J	N	Neuronal physiology alterations	gene expression alteration	microarrays, real-time qRT-PCR	cerebellum			4	17		Age I based on Cvetanovic et al., 2011 PMID:22001907 (VEGF expression loss in Purkinje and granule cells)
1285	SCA1	Cvetanovic	22001907	2011	Sca1 154Q	Targeted (knock-in)	Atxn1	chimeric exon 8 into Atxn1	154	C57BL/6J	N	Neuronal physiology alterations	hypoxia	stereological measurement	cerebellum		molecular layer				pimonidazol staining; age not specified
1286	SCA1	Watase	12086639	2002	Sca1 154Q	Targeted (knock-in)	Atxn1	chimeric exon 8 into Atxn1	154	C57BL/6J;129/SvEv	N	Neuronal physiology alterations	loss of calbindin	immunohistochemistry	cerebellum		Purkinje cells	19	35	-50	% change at Age I; Age II based on Jafar-Nejad et al., 2011 PMID:21245341 (congenic C57BL/6J background)
1287	SCA1	Watase	12086639	2002	Sca1 154Q	Targeted (knock-in)	Atxn1	chimeric exon 8 into Atxn1	154	C57BL/6J;129/SvEv	N	polyQ protein aggregates	nuclear inclusions	immunohistochemistry	brainstem			40
1288	SCA1	Watase	12086639	2002	Sca1 154Q	Targeted (knock-in)	Atxn1	chimeric exon 8 into Atxn1	154	C57BL/6J;129/SvEv	N	polyQ protein aggregates	nuclear inclusions	immunohistochemistry	cerebellum		Purkinje cells	40			by 20 weeks of age in less than 0.5% of PCs
1289	SCA1	Watase	12086639	2002	Sca1 154Q	Targeted (knock-in)	Atxn1	chimeric exon 8 into Atxn1	154	C57BL/6J;129/SvEv	N	polyQ protein aggregates	nuclear inclusions	immunohistochemistry	cerebral cortex			6	40		in more than 80% neurons at 20 weeks of age
1290	SCA1	Watase	12086639	2002	Sca1 154Q	Targeted (knock-in)	Atxn1	chimeric exon 8 into Atxn1	154	C57BL/6J;129/SvEv	N	polyQ protein aggregates	nuclear inclusions	immunohistochemistry	hippocampus		CA1	6	40		in more than 80% neurons at 20 weeks of age
1291	SCA1	Watase	12086639	2002	Sca1 154Q	Targeted (knock-in)	Atxn1	chimeric exon 8 into Atxn1	154	C57BL/6J;129/SvEv	N	polyQ protein aggregates	nuclear inclusions	immunohistochemistry	spinal cord		anterior horn	40
1292	SCA1	Watase	12086639	2002	Sca1 154Q	Targeted (knock-in)	Atxn1	chimeric exon 8 into Atxn1	154	C57BL/6J;129/SvEv	N	polyQ protein aggregates	nuclear inclusions	immunohistochemistry	striatum		dorsal	40
1293	SCA1	Watase	12086639	2002	Sca1 154Q	Targeted (knock-in)	Atxn1	chimeric exon 8 into Atxn1	154	C57BL/6J;129/SvEv	N	polyQ protein aggregates	nuclear inclusions	immunohistochemistry	thalamus		nuclei	6
1294	SCA1	Watase	12086639	2002	Sca1 154Q	Targeted (knock-in)	Atxn1	chimeric exon 8 into Atxn1	154	C57BL/6J;129/SvEv	N	Glial abnormalities	reactive gliosis		spinal cord		dorsal and ventral columns				dorsal>ventral
1295	SCA1	Watase	12086639	2002	Sca1 154Q	Targeted (knock-in)	Atxn1	chimeric exon 8 into Atxn1	154	C57BL/6J;129/SvEv	C	Learning and memory impairment	associative learning deficit	conditioned fear test				6	8		classical (Pavlovian) conditioning
1296	SCA1	Watase	12086639	2002	Sca1 154Q	Targeted (knock-in)	Atxn1	chimeric exon 8 into Atxn1	154	C57BL/6J;129/SvEv	C	Learning and memory impairment	simple motor learning deficit	rotarod				5	7
1297	SCA1	Watase	12086639	2002	Sca1 154Q	Targeted (knock-in)	Atxn1	chimeric exon 8 into Atxn1	154	C57BL/6J;129/SvEv	C	Learning and memory impairment	spatial learning and memory deficit	Morris water maze (hidden platform)				7	9
1298	SCA1	Jafar-Nejad	21245341	2011	Sca1 154Q	Targeted (knock-in)	Atxn1	chimeric exon 8 into Atxn1	154	C57BL/6J	O	Abnormal respiration	breathing rate increase	plethysmography				33	39		most severe just before death
1299	SCA1	Watase	12086639	2002	Sca1 154Q	Targeted (knock-in)	Atxn1	chimeric exon 8 into Atxn1	154	C57BL/6J;129/SvEv	O	Body weight change	body weight loss	weight measurement				8	20	-20	% change at 11 weeks
1300	SCA1	Watase	12086639	2002	Sca1 154Q	Targeted (knock-in)	Atxn1	chimeric exon 8 into Atxn1	154	C57BL/6J;129/SvEv	O	Lifespan	decreased lifespan	observation				35	45
1301	SCA1	Watase	12086639	2002	Sca1 154Q	Targeted (knock-in)	Atxn1	chimeric exon 8 into Atxn1	154	C57BL/6J;129/SvEv	O	Muscle abnormalities	muscle atrophy	observation		lower limb	muscles	20	30		at Age I evident general msucle wasting
1302	SCA1	Watase	12086639	2002	Sca1 154Q	Targeted (knock-in)	Atxn1	chimeric exon 8 into Atxn1	154	C57BL/6J;129/SvEv	O	Posture abnormalities	kyphosis	observation				20
1303	SCA2	Liu	19625506	2009	58Q-5B	Transgenic (random)	Pcp2	cDNA FL	58	(C57BL/6×DBA/2)F1/J	M	Balance and coordination alterations	beam walk impairment	beam walking				35	52
1304	SCA2	Huynh	10973246	2000	58Q-5B	Transgenic (random)	Pcp2	cDNA FL	58	(C57BL/6×DBA/2)F1/J	M	Balance and coordination alterations	rotarod impairment	rotarod				16	52		Age II based on Liu et al., 2009 PMID:19625506
1305	SCA2	Huynh	10973246	2000	58Q-5B	Transgenic (random)	Pcp2	cDNA FL	58	(C57BL/6×DBA/2)F1/J	M	Clasping behaviour	clasping	tail suspension test				26
1306	SCA2	Huynh	10973246	2000	58Q-5B	Transgenic (random)	Pcp2	cDNA FL	58	(C57BL/6×DBA/2)F1/J	M	Gait alteration	abnormal gait	footprint analysis				16
1307	SCA2	Liu	19625506	2009	58Q-5B	Transgenic (random)	Pcp2	cDNA FL	58	(C57BL/6×DBA/2)F1/J	M	Gait alteration	hindlimb dragging	beam walking				35	52
1308	SCA2	Liu	19625506	2009	58Q-5B	Transgenic (random)	Pcp2	cDNA FL	58	(C57BL/6×DBA/2)F1/J	N	Neuronal loss	cell loss	immunohistochemistry, stereological measurement	cerebellum		Purkinje cells	24	52	-14	Age I based on Huynh et al., 2000 PMID:10973246
1309	SCA2	Huynh	10973246	2000	58Q-5B	Transgenic (random)	Pcp2	cDNA FL	58	(C57BL/6×DBA/2)F1/J	N	Neuronal morphology alterations	dendritic degeneration	immunohistochemistry	cerebellum		Purkinje cells	24	27
1310	SCA2	Huynh	10973246	2000	58Q-5B	Transgenic (random)	Pcp2	cDNA FL	58	(C57BL/6×DBA/2)F1/J	N	Neuronal physiology alterations	loss of calbindin	immunohistochemistry	cerebellum		Purkinje cells	27
1311	SCA2	Huynh	10973246	2000	58Q-5B	Transgenic (random)	Pcp2	cDNA FL	58	(C57BL/6×DBA/2)F1/J	N	polyQ protein aggregates	diffused cytoplasmic staining	immunohistochemistry	cerebellum		Purkinje cells	24	27
1312	SCA2	Huynh	10973246	2000	58Q-5B	Transgenic (random)	Pcp2	cDNA FL	58	(C57BL/6×DBA/2)F1/J	O	Lifespan	normal lifespan	observation
1313	SCA2	Aguiar	16203087	2006	75Q-SCA2	Transgenic (random)	Atxn2	cDNA FL	75	(C57BL/6×DBA/2)F1/J	M	Balance and coordination alterations	rotarod impairment	rotarod				6	12		from Age I HOM; HET at Age II
1314	SCA2	Aguiar	16203087	2006	75Q-SCA2	Transgenic (random)	Atxn2	cDNA FL	75	(C57BL/6×DBA/2)F1/J	N	Neuronal morphology alterations	cell size decrease	immunohistochemistry	cerebellum		Purkinje cells	52			shrinkage
1315	SCA2	Aguiar	16203087	2006	75Q-SCA2	Transgenic (random)	Atxn2	cDNA FL	75	(C57BL/6×DBA/2)F1/J	N	Neuronal morphology alterations	dendritic degeneration	immunohistochemistry	cerebellum		Purkinje cells	52
1316	SCA2	Aguiar	16203087	2006	75Q-SCA2	Transgenic (random)	Atxn2	cDNA FL	75	(C57BL/6×DBA/2)F1/J	N	Neuronal physiology alterations	loss of calbindin	immunohistochemistry	cerebellum		Purkinje cells	52
1317	SCA3	Torashima	18344973	2008	polyQ69 (b line)	Transgenic (random)	Pcp2	cDNA F (DEL. aa 1–286)	69	not specified	M	Balance and coordination alterations	rotarod impairment	rotarod				3	14
1318	SCA3	Torashima	18344973	2008	polyQ69 (b line)	Transgenic (random)	Pcp2	cDNA F (DEL. aa 1–286)	69	not specified	M	Gait alteration	abnormal gait	footprint analysis				3
1319	SCA3	Torashima	18344973	2008	polyQ69 (b line)	Transgenic (random)	Pcp2	cDNA F (DEL. aa 1–286)	69	not specified	N	Brain morphology alteration	brain weight loss	weight measurement	cerebellum			3	12	-72	% change - % weight of cerebellum to whole brain
1320	SCA3	Torashima	18344973	2008	polyQ69 (b line)	Transgenic (random)	Pcp2	cDNA F (DEL. aa 1–286)	69	not specified	N	Brain morphology alteration	heterotopic Purkinje cells	immunohistochemistry	cerebellum		Purkinje cells	3	12		Purkinje cells in molecular layer
1321	SCA3	Torashima	18344973	2008	polyQ69 (b line)	Transgenic (random)	Pcp2	cDNA F (DEL. aa 1–286)	69	not specified	N	Brain morphology alteration	neuronal layer thickness decrease	immunohistochemistry	cerebellum		molecular layer	3	12
1322	SCA3	Torashima	18344973	2008	polyQ69 (b line)	Transgenic (random)	Pcp2	cDNA F (DEL. aa 1–286)	69	not specified	N	Neuronal morphology alterations	dendritic degeneration	immunohistochemistry	cerebellum		Purkinje cells	3	12
1323	SCA3	Torashima	18344973	2008	polyQ69 (b line)	Transgenic (random)	Pcp2	cDNA F (DEL. aa 1–286)	69	not specified	N	polyQ protein aggregates	diffused cytoplasmic staining	immunohistochemistry	cerebellum		Purkinje cells	1
1324	SCA3	Torashima	18344973	2008	polyQ69 (b line)	Transgenic (random)	Pcp2	cDNA F (DEL. aa 1–286)	69	not specified	N	polyQ protein aggregates	diffused nuclear staining	immunohistochemistry	cerebellum		Purkinje cells	1	12
1325	SCA3	Torashima	18344973	2008	polyQ69 (b line)	Transgenic (random)	Pcp2	cDNA F (DEL. aa 1–286)	69	not specified	N	polyQ protein aggregates	extranuclear aggregates	immunohistochemistry	cerebellum		Purkinje cells	12
1326	SCA3	Torashima	18344973	2008	polyQ69 (b line)	Transgenic (random)	Pcp2	cDNA F (DEL. aa 1–286)	69	not specified	N	polyQ protein aggregates	nuclear inclusions	immunohistochemistry	cerebellum		Purkinje cells	6	12		small at Age I; also in Bergmann glia?
1327	SCA3	Torashima	18344973	2008	polyQ69 (b line)	Transgenic (random)	Pcp2	cDNA F (DEL. aa 1–286)	69	not specified	O	Body weight change	body weight loss	weight measurement				3	14
1328	SCA3	Torashima	18344973	2008	polyQ69 (b line)	Transgenic (random)	Pcp2	cDNA F (DEL. aa 1–286)	69	not specified	C	Learning and memory impairment	simple motor learning deficit	rotarod				11
1329	SCA3	Ikeda	8640226	1996	MJD79	Transgenic (random)	Pcp2	cDNA FL	79	not specified	M	Normal	normal	observation				23
1330	SCA3	Ikeda	8640226	1996	MJD79	Transgenic (random)	Pcp2	cDNA FL	79	not specified	N	Normal	normal	observation				23
1331	SCA3	Ikeda	8640226	1996	MJD79	Transgenic (random)	Pcp2	cDNA FL	79	not specified	O	Lifespan	normal lifespan	observation
1332	SCA3	Ikeda	8640226	1996	Q79C	Transgenic (random)	Pcp2	cDNA F (c-terminus)	79	not specified	M	Balance and coordination alterations	ataxia	observation				4
1333	SCA3	Ikeda	8640226	1996	Q79C	Transgenic (random)	Pcp2	cDNA F (c-terminus)	79	not specified	M	Gait alteration	abnormal gait	observation				4
1334	SCA3	Ikeda	8640226	1996	Q79C	Transgenic (random)	Pcp2	cDNA F (c-terminus)	79	not specified	M	Locomotor impairment	rearing rate decrease	observation				4			mice were unable to rear
1335	SCA3	Ikeda	8640226	1996	Q79C	Transgenic (random)	Pcp2	cDNA F (c-terminus)	79	not specified	N	Brain morphology alteration	brain volume decrease	histochemistry	cerebellum			8		-80	atrophic cerebellum
1336	SCA3	Ikeda	8640226	1996	Q79C	Transgenic (random)	Pcp2	cDNA F (c-terminus)	79	not specified	N	Brain morphology alteration	neuronal layer thickness decrease	histochemistry	cerebellum		molecular layer	8
1337	SCA3	Ikeda	8640226	1996	Q79C	Transgenic (random)	Pcp2	cDNA F (c-terminus)	79	not specified	N	Neuronal loss	cell loss	immunohistochemistry	cerebellum		Purkinje cells	8
1338	SCA3	Ikeda	8640226	1996	Q79C	Transgenic (random)	Pcp2	cDNA F (c-terminus)	79	not specified	N	Neuronal morphology alterations	cell size decrease	histochemistry	cerebellum		Purkinje cells, granule cells	8			shrunken cells
1339	SCA3	Ikeda	8640226	1996	Q79C	Transgenic (random)	Pcp2	cDNA F (c-terminus)	79	not specified	N	Neuronal morphology alterations	dendritic degeneration	immunohistochemistry	cerebellum		Purkinje cells	8
1340	SCA3	Ikeda	8640226	1996	Q79C	Transgenic (random)	Pcp2	cDNA F (c-terminus)	79	not specified	N	Neuronal physiology alterations	loss of calbindin	immunohistochemistry	cerebellum		Purkinje cells	8
1341	SCA3	Ikeda	8640226	1996	Q79C	Transgenic (random)	Pcp2	cDNA F (c-terminus)	79	not specified	O	Posture abnormalities	wide-based hindlimbs	observation				4
1342	SCA3	Hübener	20079840	2010	70.61 CAG	Transgenic (random)	PrP	cDNA FL	70	not specified	M	Balance and coordination alterations	ataxia	observation				13			ataxic gait
1343	SCA3	Hübener	20079840	2010	70.61 CAG	Transgenic (random)	PrP	cDNA FL	70	not specified	M	Balance and coordination alterations	rotarod impairment	rotarod				17	22
1344	SCA3	Bichelmeier	17626202	2007	70.61 CAG	Transgenic (random)	PrP	cDNA FL	70	C57BL/6N	M	Clasping behaviour	clasping	tail suspension pen grabbing test				26			mice are unable to perform pen grab test
1345	SCA3	Bichelmeier	17626202	2007	70.61 CAG	Transgenic (random)	PrP	cDNA FL	70	C57BL/6N	M	Gait alteration	abnormal gait	footprint analysis				13	26
1346	SCA3	Bichelmeier	17626202	2007	70.61 CAG	Transgenic (random)	PrP	cDNA FL	70	C57BL/6N	M	Locomotor impairment	grooming activity decrease	observation				8			disheveled appearence of fur
1347	SCA3	Bichelmeier	17626202	2007	70.61 CAG	Transgenic (random)	PrP	cDNA FL	70	C57BL/6N	M	Locomotor impairment	motor and exploratory activity decrease	observation				8	26		at Age II mice are almost completely inactive
1348	SCA3	Bichelmeier	17626202	2007	70.61 CAG	Transgenic (random)	PrP	cDNA FL	70	C57BL/6N	M	Tremor	tremor	observation				8
1349	SCA3	Bichelmeier	17626202	2007	70.61 CAG	Transgenic (random)	PrP	cDNA FL	70	C57BL/6N	N	Neuronal morphology alterations	abnormal cell morphology	immunohistochemistry	cerebellum		Purkinje cells	17			condensed or empty baskets around PCs
1350	SCA3	Bichelmeier	17626202	2007	70.61 CAG	Transgenic (random)	PrP	cDNA FL	70	C57BL/6N	N	Neuronal morphology alterations	dark cell degeneration	electron microscopy	cerebellum		Purkinje cells	13	17		Age II based on Hübener et al., 2010 PMID:20079840; striking shrinkage of 50-60% of PCs
1351	SCA3	Bichelmeier	17626202	2007	70.61 CAG	Transgenic (random)	PrP	cDNA FL	70	C57BL/6N	N	Neuronal physiology alterations	brain metabolites level alteration	HPLC	striatum			13			DOPAC and HVA level decrease; evaluated in mice
1352	SCA3	Bichelmeier	17626202	2007	70.61 CAG	Transgenic (random)	PrP	cDNA FL	70	C57BL/6N	N	Neuronal physiology alterations	neurotransmitter level alteration	HPLC	striatum			13			serotonin and dopamine turnover decrease; evaluated in males
1353	SCA3	Bichelmeier	17626202	2007	70.61 CAG	Transgenic (random)	PrP	cDNA FL	70	C57BL/6N	N	polyQ protein aggregates	nuclear inclusions	immunohistochemistry	cerebellum		deep cerebellar nuclei	13	26	90	Age II and % change based on Hübener et al., 2010 PMID: 20079840; in whole cerebellum, but more striking in its nuclei
1354	SCA3	Bichelmeier	17626202	2007	70.61 CAG	Transgenic (random)	PrP	cDNA FL	70	C57BL/6N	N	polyQ protein aggregates	nuclear inclusions	immunohistochemistry	cerebral cortex			13	17		Age II based on Hübener et al., 2010 PMID:20079840
1355	SCA3	Bichelmeier	17626202	2007	70.61 CAG	Transgenic (random)	PrP	cDNA FL	70	C57BL/6N	N	polyQ protein aggregates	nuclear inclusions	immunohistochemistry	hippocampus			13	17		Age II based on Hübener et al., 2010 PMID:20079840
1356	SCA3	Bichelmeier	17626202	2007	70.61 CAG	Transgenic (random)	PrP	cDNA FL	70	C57BL/6N	N	polyQ protein aggregates	nuclear inclusions	immunohistochemistry	pons			13	17		Age II based on Hübener et al., 2010 PMID:20079840
1357	SCA3	Hübener	20079840	2010	70.61 CAG	Transgenic (random)	PrP	cDNA FL	70	not specified	O	Body weight change	body weight loss	observation				10	20
1358	SCA3	Bichelmeier	17626202	2007	70.61 CAG	Transgenic (random)	PrP	cDNA FL	70	C57BL/6N	O	Lifespan	decreased lifespan	observation				9	26		Age I - 10% death; Age II - 88% death rate (no data for later period of time); not observed by Menzies et al., 2010 PMID:20007218 (the phenotype of these mice bred in their lab was milder)
1359	SCA3	Bichelmeier	17626202	2007	70.61 CAG	Transgenic (random)	PrP	cDNA FL	70	C57BL/6N	O	Posture abnormalities	wide-based hindlimbs	observation				8
1360	SCA3	Goti	15537899	2004	Q71-B	Transgenic (random)	PrP	cDNA FL	71	C57BL/6J;C3H/HeJ	M	Abnormal sensorimotor response	righting reflex loss	righting reflex test				11	29		HOM; HET not affected
1361	SCA3	Goti	15537899	2004	Q71-B	Transgenic (random)	PrP	cDNA FL	71	C57BL/6J;C3H/HeJ	M	Abnormal sensorimotor response	toe-pinch response deficit	toe-pinch stimuli				17	35		HOM; HET not affected
1362	SCA3	Goti	15537899	2004	Q71-B	Transgenic (random)	PrP	cDNA FL	71	C57BL/6J;C3H/HeJ	M	Balance and coordination alterations	ataxia	observation				9	35		HOM; HET not affected'; "ataxic limbs (permanently clutched paws and uncoordinated extended limbs)";
1363	SCA3	Goti	15537899	2004	Q71-B	Transgenic (random)	PrP	cDNA FL	71	C57BL/6J;C3H/HeJ	M	Balance and coordination alterations	rotarod impairment	rotarod				8	14	-100	HOM; HET not affected
1364	SCA3	Goti	15537899	2004	Q71-B	Transgenic (random)	PrP	cDNA FL	71	C57BL/6J;C3H/HeJ	M	Gait alteration	abnormal gait	footprint analysis				9	35		uncoordinated gait
1365	SCA3	Goti	15537899	2004	Q71-B	Transgenic (random)	PrP	cDNA FL	71	C57BL/6J;C3H/HeJ	M	Gait alteration	hindlimb dragging	footprint analysis				17	35		HOM; HET not affected
1366	SCA3	Goti	15537899	2004	Q71-B	Transgenic (random)	PrP	cDNA FL	71	C57BL/6J;C3H/HeJ	M	Locomotor impairment	grooming activity increase	observation				9	17		HOM; HET not affected
1367	SCA3	Goti	15537899	2004	Q71-B	Transgenic (random)	PrP	cDNA FL	71	C57BL/6J;C3H/HeJ	M	Locomotor impairment	motor and exploratory activity decrease	open field							HOM; HET not affected; progressive deficit obvious, hovewer timepoints not clear (timepoints at which Q71 and wt mice were tested is different)
1368	SCA3	Goti	15537899	2004	Q71-B	Transgenic (random)	PrP	cDNA FL	71	C57BL/6J;C3H/HeJ	M	Muscle strenght impairment	grip strength decrease	grip strenght meter			forelimbs, hindlimbs	8	12	-100	HOM; HET not affected
1369	SCA3	Goti	15537899	2004	Q71-B	Transgenic (random)	PrP	cDNA FL	71	C57BL/6J;C3H/HeJ	M	Seizures	seizures	observation				17	35		HOM - occasional; HET not affected
1370	SCA3	Goti	15537899	2004	Q71-B	Transgenic (random)	PrP	cDNA FL	71	C57BL/6J;C3H/HeJ	M	Tremor	tremor	observation				9	35		HOM; HET not affected
1371	SCA3	Goti	15537899	2004	Q71-B	Transgenic (random)	PrP	cDNA FL	71	C57BL/6J;C3H/HeJ	N	polyQ protein aggregates	diffused nuclear staining	immunohistochemistry	olfactory bulb			17			HET and HOM
1372	SCA3	Goti	15537899	2004	Q71-B	Transgenic (random)	PrP	cDNA FL	71	C57BL/6J;C3H/HeJ	N	polyQ protein aggregates	diffused nuclear staining	immunohistochemistry	cerebellum		deep cerebellar nuclei	17			HET and HOM
1373	SCA3	Goti	15537899	2004	Q71-B	Transgenic (random)	PrP	cDNA FL	71	C57BL/6J;C3H/HeJ	N	polyQ protein aggregates	diffused nuclear staining	immunohistochemistry	hippocampus			17			HET and HOM
1374	SCA3	Goti	15537899	2004	Q71-B	Transgenic (random)	PrP	cDNA FL	71	C57BL/6J;C3H/HeJ	N	polyQ protein aggregates	diffused nuclear staining	immunohistochemistry	pons		pontine nuclei	17			HET and HOM
1375	SCA3	Goti	15537899	2004	Q71-B	Transgenic (random)	PrP	cDNA FL	71	C57BL/6J;C3H/HeJ	N	polyQ protein aggregates	diffused nuclear staining	immunohistochemistry	spinal cord			17			HET and HOM
1376	SCA3	Goti	15537899	2004	Q71-B	Transgenic (random)	PrP	cDNA FL	71	C57BL/6J;C3H/HeJ	N	polyQ protein aggregates	diffused nuclear staining	immunohistochemistry	thalamus			17			HET and HOM
1377	SCA3	Goti	15537899	2004	Q71-B	Transgenic (random)	PrP	cDNA FL	71	C57BL/6J;C3H/HeJ	N	polyQ protein aggregates	nuclear inclusions	immunohistochemistry	olfactory bulb			13	35	23	HOM; HET not affected
1378	SCA3	Goti	15537899	2004	Q71-B	Transgenic (random)	PrP	cDNA FL	71	C57BL/6J;C3H/HeJ	N	polyQ protein aggregates	nuclear inclusions	immunohistochemistry	cerebellum		deep cerebellar nuclei	13	35	41	HOM; HET not affected (however, observed in Q71-C strain HET at 52 weeks of age)
1379	SCA3	Goti	15537899	2004	Q71-B	Transgenic (random)	PrP	cDNA FL	71	C57BL/6J;C3H/HeJ	N	polyQ protein aggregates	nuclear inclusions	immunohistochemistry	pons		pontine nuclei	13	35	41	HOM; HET not affected (however, observed in Q71-C strain HET at 52 weeks of age)
1380	SCA3	Goti	15537899	2004	Q71-B	Transgenic (random)	PrP	cDNA FL	71	C57BL/6J;C3H/HeJ	N	polyQ protein aggregates	nuclear inclusions	immunohistochemistry	spinal cord			13	35	21	HOM; HET not affected (however, observed in Q71-C strain HET at 52 weeks of age)
1381	SCA3	Goti	15537899	2004	Q71-B	Transgenic (random)	PrP	cDNA FL	71	C57BL/6J;C3H/HeJ	O	Body weight change	body weight loss	weight measurement				16	34	-46	HOM; HET not affected
1382	SCA3	Colomer Gould	16282980	2006	Q71-B	Transgenic (random)	PrP	cDNA FL	71	not specified	O	Fertility	aspermia	histochemistry		testes		17			HOM; HET not affected
1383	SCA3	Colomer Gould	16282980	2006	Q71-B	Transgenic (random)	PrP	cDNA FL	71	not specified	O	Fertility	reduced fertility	observation							HOM infertile; HET breed poorly
1384	SCA3	Colomer Gould	16282980	2006	Q71-B	Transgenic (random)	PrP	cDNA FL	71	not specified	O	Hormonal dysregulation	hypothalamic-pituitary-adrenal axis alteration	serum concentration measurement		serum		26			HOM (decreased - males: LH -100%, FSH -72%, TSH -100%; females: LH -100%, PRL -47%); HET males - decreased FSH -58%
1385	SCA3	Goti	15537899	2004	Q71-B	Transgenic (random)	PrP	cDNA FL	71	C57BL/6J;C3H/HeJ	O	Lifespan	decreased lifespan	observation				18	36		HOM; HET not affected
1386	SCA3	Goti	15537899	2004	Q71-B	Transgenic (random)	PrP	cDNA FL	71	C57BL/6J;C3H/HeJ	O	Muscle abnormalities	muscle atrophy	observation				17	35		general muscle wasting; HOM; HET not affected
1387	SCA3	Colomer Gould	16282980	2006	Q71-B	Transgenic (random)	PrP	cDNA FL	71	not specified	O	Organ pathology	apoptosis increase	TUNEL		testes		17			HOM; HET not affected
1388	SCA3	Colomer Gould	16282980	2006	Q71-B	Transgenic (random)	PrP	cDNA FL	71	not specified	O	Organ pathology	diffused cytoplasmic staining	immunohistochemistry		testes		17			HOM; HET not affected
1389	SCA3	Colomer Gould	16282980	2006	Q71-B	Transgenic (random)	PrP	cDNA FL	71	not specified	O	Organ pathology	organ shrinkage	autopsy		testes		17			HOM; HET not affected
1390	SCA3	Goti	15537899	2004	Q71-B	Transgenic (random)	PrP	cDNA FL	71	C57BL/6J;C3H/HeJ	O	Posture abnormalities	kyphosis	observation				9	35		HOM; HET not affected
1391	SCA3	Goti	15537899	2004	Q71-B	Transgenic (random)	PrP	cDNA FL	71	C57BL/6J;C3H/HeJ	O	Posture abnormalities	low pelvic elevation	observation				17	35		HOM; HET not affected
1392	SCA3	Colomer Gould	16282980	2006	Q71-B	Transgenic (random)	PrP	cDNA FL	71	not specified	O	polyQ protein aggregates	diffused nuclear staining	immunohistochemistry		testes		17			HOM; HET not affected
1393	SCA3	Colomer Gould	17632007	2007	ΔQ71b	Transgenic (random)	PrP	cDNA F (DEL. aa 190–220)	71	C57BL/6J;C3H/HeJ	M	Balance and coordination alterations	ataxia	observation							"ataxic limbs (permanently clutched paws and uncoordinated extended limbs)"; timepoints not clear
1394	SCA3	Colomer Gould	17632007	2007	ΔQ71b	Transgenic (random)	PrP	cDNA F (DEL. aa 190–220)	71	C57BL/6J;C3H/HeJ	M	Balance and coordination alterations	rotarod impairment	rotarod				8		-100
1395	SCA3	Colomer Gould	17632007	2007	ΔQ71b	Transgenic (random)	PrP	cDNA F (DEL. aa 190–220)	71	C57BL/6J;C3H/HeJ	M	Tremor	tremor	observation							timepoints not clear
1396	SCA3	Colomer Gould	17632007	2007	ΔQ71b	Transgenic (random)	PrP	cDNA F (DEL. aa 190–220)	71	C57BL/6J;C3H/HeJ	O	Body weight change	body weight loss	weight measurement				8		-43
1397	SCA3	Colomer Gould	17632007	2007	ΔQ71b	Transgenic (random)	PrP	cDNA F (DEL. aa 190–220)	71	C57BL/6J;C3H/HeJ	O	Fertility	infertility	observation							timepoints not clear
1398	SCA3	Colomer Gould	17632007	2007	ΔQ71b	Transgenic (random)	PrP	cDNA F (DEL. aa 190–220)	71	C57BL/6J;C3H/HeJ	O	Lifespan	decreased lifespan	observation				7	9		Age I - 10% death; Age II - 90% death rate
1399	SCA3	Colomer Gould	17632007	2007	ΔQ71b	Transgenic (random)	PrP	cDNA F (DEL. aa 190–220)	71	C57BL/6J;C3H/HeJ	O	Muscle abnormalities	muscle atrophy	observation							general muscle wasting; timpeoints not clear
1400	SCA3	Colomer Gould	17632007	2007	ΔQ71b	Transgenic (random)	PrP	cDNA F (DEL. aa 190–220)	71	C57BL/6J;C3H/HeJ	O	Posture abnormalities	kyphosis	observation							timepoints not clear
1401	SCA3	Colomer Gould	17632007	2007	ΔQ71b	Transgenic (random)	PrP	cDNA F (DEL. aa 190–220)	71	C57BL/6J;C3H/HeJ	O	Posture abnormalities	low pelvic elevation	observation							timepoints not clear
1402	SCA3	Boy	19666958	2009	PrP/MJD77	Transgenic (conditional)	PrP	cDNA FL	77	C57BL/6	M	Balance and coordination alterations	rotarod impairment	rotarod				9	52		(HET/HOM) or (HOM/HOM)
1403	SCA3	Boy	19666958	2009	PrP/MJD77	Transgenic (conditional)	PrP	cDNA FL	77	C57BL/6	M	Clasping behaviour	clasping	tail suspension test				9			(HET/HOM), (HOM/HET) or (HOM/HOM); from 26 weeks mice were unable to perform pen grab test
1404	SCA3	Boy	19666958	2009	PrP/MJD77	Transgenic (conditional)	PrP	cDNA FL	77	C57BL/6	M	Dyskinesia	dystonic movements	observation		head					(HET/HOM), (HOM/HET) or (HOM/HOM)
1405	SCA3	Boy	19666958	2009	PrP/MJD77	Transgenic (conditional)	PrP	cDNA FL	77	C57BL/6	M	Gait alteration	abnormal gait	footprint analysis				86			(HET/HOM)
1406	SCA3	Boy	19666958	2009	PrP/MJD77	Transgenic (conditional)	PrP	cDNA FL	77	C57BL/6	M	Locomotor impairment	motor and exploratory activity increase	open field				26			(HET/HOM), (HOM/HET) or (HOM/HOM)
1407	SCA3	Boy	19666958	2009	PrP/MJD77	Transgenic (conditional)	PrP	cDNA FL	77	C57BL/6	N	Brain morphology alteration	neuronal layer thickness decrease	immunohistochemistry	cerebellum		molecular layer	91		-40	(HOM/HOM)
1408	SCA3	Boy	19666958	2009	PrP/MJD77	Transgenic (conditional)	PrP	cDNA FL	77	C57BL/6	N	Neuronal morphology alterations	cell size decrease	immunohistochemistry	cerebellum		Purkinje cells	91		-38	(HOM/HOM)
1409	SCA3	Boy	19666958	2009	PrP/MJD77	Transgenic (conditional)	PrP	cDNA FL	77	C57BL/6	N	Neuronal morphology alterations	dark cell degeneration	electron microscopy	cerebellum		Purkinje cells	87			(HET/HOM), (HOM/HET) or (HOM/HOM)
1410	SCA3	Boy	19666958	2009	PrP/MJD77	Transgenic (conditional)	PrP	cDNA FL	77	C57BL/6	N	polyQ protein aggregates	diffused nuclear staining	immunohistochemistry	brainstem						timepoints not clear
1411	SCA3	Boy	19666958	2009	PrP/MJD77	Transgenic (conditional)	PrP	cDNA FL	77	C57BL/6	N	polyQ protein aggregates	diffused nuclear staining	immunohistochemistry	cerebellum		Bergmann glia				the strongest staining of transgene; timepoints not clear
1412	SCA3	Boy	19666958	2009	PrP/MJD77	Transgenic (conditional)	PrP	cDNA FL	77	C57BL/6	N	polyQ protein aggregates	diffused nuclear staining	immunohistochemistry	cerebral cortex						timepoints not clear
1413	SCA3	Boy	19666958	2009	PrP/MJD77	Transgenic (conditional)	PrP	cDNA FL	77	C57BL/6	N	polyQ protein aggregates	diffused nuclear staining	immunohistochemistry	hippocampus						timepoints not clear
1414	SCA3	Boy	19666958	2009	PrP/MJD77	Transgenic (conditional)	PrP	cDNA FL	77	C57BL/6	N	polyQ protein aggregates	diffused nuclear staining	immunohistochemistry	pons						timepoints not clear
1415	SCA3	Boy	19666958	2009	PrP/MJD77	Transgenic (conditional)	PrP	cDNA FL	77	C57BL/6	N	polyQ protein aggregates	diffused nuclear staining	immunohistochemistry	striatum						timepoints not clear
1416	SCA3	Boy	19666958	2009	PrP/MJD77	Transgenic (conditional)	PrP	cDNA FL	77	C57BL/6	N	polyQ protein aggregates	nuclear inclusions	immunohistochemistry	cerebral cortex			4	87		(HET/HOM) or (HOM/HOM); (HET/HET) at Age II
1417	SCA3	Boy	19666958	2009	PrP/MJD77	Transgenic (conditional)	PrP	cDNA FL	77	C57BL/6	O	Body weight change	body weight loss	weight measurement				16	52		(HOM/HOM); (HET/HOM) from 16 weeks
1418	SCA3	Boy	19666958	2009	PrP/MJD77	Transgenic (conditional)	PrP	cDNA FL	77	C57BL/6	O	Lifespan	normal lifespan	observation							(HET/HOM) or (HOM/HOM)
1419	SCA3	Boy	19666958	2009	PrP/MJD77	Transgenic (conditional)	PrP	cDNA FL	77	C57BL/6	C	Affective function alteration	anxiety decrease	open field				26			(HET/HOM) or (HOM/HOM)
1420	SCA3	Boy	19666958	2009	PrP/MJD77	Transgenic (conditional)	PrP	cDNA FL	77	C57BL/6	C	Learning and memory impairment	simple motor learning deficit	rotarod				9			(HET/HOM) or (HOM/HOM)
1421	SCA3	Chou	18502140	2008	ataxin-3-Q79	Transgenic (random)	PrP	cDNA FL	79	FVB/N	M	Abnormal sensorimotor response	righting reflex loss	righting reflex test				30	35	-96
1422	SCA3	Chou	18502140	2008	ataxin-3-Q79	Transgenic (random)	PrP	cDNA FL	79	FVB/N	M	Balance and coordination alterations	ataxia	observation				30			ataxic gait
1423	SCA3	Chou	21047555	2011	ataxin-3-Q79	Transgenic (random)	PrP	cDNA FL	79	FVB/N	M	Balance and coordination alterations	rotarod impairment	rotarod				26	48	-76	data based on mice intraperitoneally injected with PBS (mock control for tratment approach)
1424	SCA3	Chou	18502140	2008	ataxin-3-Q79	Transgenic (random)	PrP	cDNA FL	79	FVB/N	M	Clasping behaviour	clasping	tail suspension test				26
1425	SCA3	Chou	18502140	2008	ataxin-3-Q79	Transgenic (random)	PrP	cDNA FL	79	FVB/N	M	Gait alteration	abnormal gait	footprint analysis				30	52		wide-based
1426	SCA3	Chou	18502140	2008	ataxin-3-Q79	Transgenic (random)	PrP	cDNA FL	79	FVB/N	M	Gait alteration	hindlimb dragging	footprint analysis				39	52		Age I based on Chou et al., 2011 PMID:21047555 [data based on mice intraperitoneally injected with PBS (mock control for tratment approach)]
1427	SCA3	Chou	21047555	2011	ataxin-3-Q79	Transgenic (random)	PrP	cDNA FL	79	FVB/N	M	Locomotor impairment	motor and exploratory activity decrease	open field				26	52	-94	data based on mice intraperitoneally injected with PBS (mock control for tratment approach)
1428	SCA3	Chou	18502140	2008	ataxin-3-Q79	Transgenic (random)	PrP	cDNA FL	79	FVB/N	N	Neuronal morphology alterations	cell size decrease	immunohistochemistry	cerebellum		Purkinje cells	47			shrunken cells
1429	SCA3	Chou	18502140	2008	ataxin-3-Q79	Transgenic (random)	PrP	cDNA FL	79	FVB/N	N	Neuronal morphology alterations	dendritic degeneration	immunohistochemistry	cerebellum		Purkinje cells	43	47		Age I based on Chou et al., 2011 PMID:21047555 [data based on mice intraperitoneally injected with PBS (mock control for tratment approach)]
1430	SCA3	Chou	18502140	2008	ataxin-3-Q79	Transgenic (random)	PrP	cDNA FL	79	FVB/N	N	Neuronal physiology alterations	gene expression alteration	microarrays, real-time qRT-PCR	cerebellum			17	47
1431	SCA3	Chou	18502140	2008	ataxin-3-Q79	Transgenic (random)	PrP	cDNA FL	79	FVB/N	N	polyQ protein aggregates	nuclear inclusions	immunohistochemistry	cerebellum		dentate nucleus	43
1432	SCA3	Chou	18502140	2008	ataxin-3-Q79	Transgenic (random)	PrP	cDNA FL	79	FVB/N	N	polyQ protein aggregates	nuclear inclusions	immunohistochemistry	midbrain		substantia nigra	43
1433	SCA3	Chou	18502140	2008	ataxin-3-Q79	Transgenic (random)	PrP	cDNA FL	79	FVB/N	N	polyQ protein aggregates	nuclear inclusions	immunohistochemistry	pons		pontine nuclei	43
1434	SCA3	Chou	18502140	2008	ataxin-3-Q79	Transgenic (random)	PrP	cDNA FL	79	FVB/N	O	Body weight change	body weight loss	weight measurement				9	61	-46	Age II based on Chou et al., 2011 PMID:21047555 [data based on mice intraperitoneally injected with PBS (mock control for tratment approach)]
1435	SCA3	Chou	21047555	2011	ataxin-3-Q79	Transgenic (random)	PrP	cDNA FL	79	FVB/N	O	Lifespan	decreased lifespan	observation				43	69		Age I - 10% death; Age II - 90% death rate; data based on mice intraperitoneally injected with PBS (mock control for tratment approach)
1436	SCA3	Chou	18502140	2008	ataxin-3-Q79	Transgenic (random)	PrP	cDNA FL	79	FVB/N	O	Posture abnormalities	kyphosis	observation				39	43		Age I based on Chou et al., 2011 PMID:21047555 [data based on mice intraperitoneally injected with PBS (mock control for tratment approach)]
1437	SCA3	Chou	18502140	2008	ataxin-3-Q79	Transgenic (random)	PrP	cDNA FL	79	FVB/N	O	Posture abnormalities	low pelvic elevation	observation				35	43		Age II based on Chou et al., 2011 PMID:21047555 [data based on mice intraperitoneally injected with PBS (mock control for tratment approach)]
1438	SCA3	Bichelmeier	17626202	2007	148.19 CAG	Transgenic (random)	PrP	cDNA FL	148	C57BL/6N	M	Gait alteration	abnormal gait	observation				9
1439	SCA3	Bichelmeier	17626202	2007	148.19 CAG	Transgenic (random)	PrP	cDNA FL	148	C57BL/6N	M	Locomotor impairment	grooming activity decrease	observation				9
1440	SCA3	Bichelmeier	17626202	2007	148.19 CAG	Transgenic (random)	PrP	cDNA FL	148	C57BL/6N	M	Locomotor impairment	motor and exploratory activity decrease	observation				9
1441	SCA3	Bichelmeier	17626202	2007	148.19 CAG	Transgenic (random)	PrP	cDNA FL	148	C57BL/6N	M	Tremor	tremor	observation				9
1442	SCA3	Bichelmeier	17626202	2007	148.19 CAG	Transgenic (random)	PrP	cDNA FL	148	C57BL/6N	N	polyQ protein aggregates	nuclear inclusions	immunohistochemistry	cerebellum		deep cerebellar nuclei			60	in whole cerebellum, but more striking in its nuclei; timepoints not clear
1443	SCA3	Bichelmeier	17626202	2007	148.19 CAG	Transgenic (random)	PrP	cDNA FL	148	C57BL/6N	N	polyQ protein aggregates	nuclear inclusions	immunohistochemistry	cerebral cortex					90	timepoints not clear
1444	SCA3	Bichelmeier	17626202	2007	148.19 CAG	Transgenic (random)	PrP	cDNA FL	148	C57BL/6N	N	polyQ protein aggregates	nuclear inclusions	immunohistochemistry	hippocampus					80	timepoints not clear
1445	SCA3	Bichelmeier	17626202	2007	148.19 CAG	Transgenic (random)	PrP	cDNA FL	148	C57BL/6N	N	polyQ protein aggregates	nuclear inclusions	immunohistochemistry	pons					80	timepoints not clear
1446	SCA3	Bichelmeier	17626202	2007	148.19 CAG	Transgenic (random)	PrP	cDNA FL	148	C57BL/6N	O	Fertility	reduced fertility	observation							poor breeding
1447	SCA3	Bichelmeier	17626202	2007	148.19 CAG	Transgenic (random)	PrP	cDNA FL	148	C57BL/6N	O	Lifespan	decreased lifespan	observation				12	17		Age I - 10% death; Age II - 90% death rate
1448	SCA3	Bichelmeier	17626202	2007	148.19 CAG	Transgenic (random)	PrP	cDNA FL	148	C57BL/6N	O	Posture abnormalities	wide-based hindlimbs	observation				9
1449	SCA3	Bichelmeier	17626202	2007	148.NES	Transgenic (random)	PrP	cDNA FL/NES	148	C57BL/6N	M	Gait alteration	abnormal gait	footprint analysis				43	52		mild phenotype
1450	SCA3	Bichelmeier	17626202	2007	148.NES	Transgenic (random)	PrP	cDNA FL/NES	148	C57BL/6N	N	polyQ protein aggregates	nuclear inclusions	immunohistochemistry	cerebellum		deep cerebellar nuclei	22		10	significantly reduced, when compared to 148.19 mice
1451	SCA3	Bichelmeier	17626202	2007	148.NES	Transgenic (random)	PrP	cDNA FL/NES	148	C57BL/6N	N	polyQ protein aggregates	nuclear inclusions	immunohistochemistry	hippocampus			22		15	significantly reduced, when compared to 148.19 mice
1452	SCA3	Bichelmeier	17626202	2007	148.NES	Transgenic (random)	PrP	cDNA FL/NES	148	C57BL/6N	N	polyQ protein aggregates	nuclear inclusions	immunohistochemistry	pons			22		12	significantly reduced, when compared to 148.19 mice
1453	SCA3	Bichelmeier	17626202	2007	148.NES	Transgenic (random)	PrP	cDNA FL/NES	148	C57BL/6N	O	Lifespan	normal lifespan	observation
1454	SCA3	Bichelmeier	17626202	2007	148.NLS	Transgenic (random)	PrP	cDNA FL/NLS	148	C57BL/6N	M	Gait alteration	abnormal gait	footprint analysis							phenotype aggravation compared to 148.19 CAG mice; timpeoints not clear
1455	SCA3	Bichelmeier	17626202	2007	148.NLS	Transgenic (random)	PrP	cDNA FL/NLS	148	C57BL/6N	M	Locomotor impairment	grooming activity decrease	observation							phenotype aggravation compared to 148.19 CAG mice; timpeoints not clear
1456	SCA3	Bichelmeier	17626202	2007	148.NLS	Transgenic (random)	PrP	cDNA FL/NLS	148	C57BL/6N	M	Locomotor impairment	motor and exploratory activity decrease	observation							phenotype aggravation compared to 148.19 CAG mice; timpeoints not clear
1457	SCA3	Bichelmeier	17626202	2007	148.NLS	Transgenic (random)	PrP	cDNA FL/NLS	148	C57BL/6N	M	Tremor	tremor	observation							phenotype aggravation compared to 148.19 CAG mice; timpeoints not clear
1458	SCA3	Bichelmeier	17626202	2007	148.NLS	Transgenic (random)	PrP	cDNA FL/NLS	148	C57BL/6N	N	Neuronal morphology alterations	dark cell degeneration	electron microscopy	cerebellum		Purkinje cells				less evident (10% of PCs) than in mice without NLS; timpeoints not clear
1459	SCA3	Bichelmeier	17626202	2007	148.NLS	Transgenic (random)	PrP	cDNA FL/NLS	148	C57BL/6N	N	Neuronal morphology alterations	dendritic degeneration	electron microscopy	cerebellum		Purkinje cells				swollen dendrites in some PCs; timepoints not clear
1460	SCA3	Bichelmeier	17626202	2007	148.NLS	Transgenic (random)	PrP	cDNA FL/NLS	148	C57BL/6N	N	polyQ protein aggregates	nuclear inclusions	immunohistochemistry	cerebellum		deep cerebellar nuclei	17		93	in whole cerebellum, but more striking in its nuclei; phenotype aggravation compared to 148.19 CAG mice
1461	SCA3	Bichelmeier	17626202	2007	148.NLS	Transgenic (random)	PrP	cDNA FL/NLS	148	C57BL/6N	N	polyQ protein aggregates	nuclear inclusions	immunohistochemistry	cerebral cortex			17		88
1462	SCA3	Bichelmeier	17626202	2007	148.NLS	Transgenic (random)	PrP	cDNA FL/NLS	148	C57BL/6N	N	polyQ protein aggregates	nuclear inclusions	immunohistochemistry	hippocampus			17		97	phenotype aggravation compared to 148.19 CAG mice
1463	SCA3	Bichelmeier	17626202	2007	148.NLS	Transgenic (random)	PrP	cDNA FL/NLS	148	C57BL/6N	N	polyQ protein aggregates	nuclear inclusions	immunohistochemistry	pons			17		81
1464	SCA3	Bichelmeier	17626202	2007	148.NLS	Transgenic (random)	PrP	cDNA FL/NLS	148	C57BL/6N	O	Lifespan	decreased lifespan	observation							phenotype aggravation compared to 148.19 CAG mice; timpeoints not clear
1465	SCA3	Bichelmeier	17626202	2007	148.NLS	Transgenic (random)	PrP	cDNA FL/NLS	148	C57BL/6N	O	Posture abnormalities	wide-based hindlimbs	observation							phenotype aggravation compared to 148.19 CAG mice; timpeoints not clear
1466	SCA3	Boy	19699305	2010	HDPromMJD148	Transgenic (random)	rHtt	cDNA FL	148	C57BL/6N	M	Balance and coordination alterations	rotarod impairment	rotarod				57	68
1467	SCA3	Boy	19699305	2010	HDPromMJD148	Transgenic (random)	rHtt	cDNA FL	148	C57BL/6N	M	Locomotor impairment	motor and exploratory activity increase	home cage activity, open field				17	61		at Age I - spontaneous home cage activity (main differences observed during the light phase); at Age II - open field (novel environment); moreover the authors claim that "in late disease stages, HDPromMJD148 mice also develop hypoactivity", therefore they have a biphasic phenotype - however they do not show any evidence for that
1468	SCA3	Boy	19699305	2010	HDPromMJD148	Transgenic (random)	rHtt	cDNA FL	148	C57BL/6N	N	Neuronal morphology alterations	dark cell degeneration	electron microscopy				86			HOM
1469	SCA3	Boy	19699305	2010	HDPromMJD148	Transgenic (random)	rHtt	cDNA FL	148	C57BL/6N	N	polyQ protein aggregates	diffused nuclear staining	immunohistochemistry	cerebellum			61			HOM (in HET mainly cytoplasmic localization)
1470	SCA3	Boy	19699305	2010	HDPromMJD148	Transgenic (random)	rHtt	cDNA FL	148	C57BL/6N	N	polyQ protein aggregates	diffused nuclear staining	immunohistochemistry	cerebral cortex			61			HOM (in HET mainly cytoplasmic localization)
1471	SCA3	Boy	19699305	2010	HDPromMJD148	Transgenic (random)	rHtt	cDNA FL	148	C57BL/6N	N	polyQ protein aggregates	diffused nuclear staining	immunohistochemistry	midbrain		red nucleus	61			HOM (in HET mainly cytoplasmic localization)
1472	SCA3	Boy	19699305	2010	HDPromMJD148	Transgenic (random)	rHtt	cDNA FL	148	C57BL/6N	N	polyQ protein aggregates	diffused nuclear staining	immunohistochemistry	pons		pontine nuclei	61			HOM (in HET mainly cytoplasmic localization)
1473	SCA3	Boy	19699305	2010	HDPromMJD148	Transgenic (random)	rHtt	cDNA FL	148	C57BL/6N	N	polyQ protein aggregates	nuclear inclusions	immunohistochemistry	cerebellum		Purkinje cells	78	108		HOM; HET at Age II
1474	SCA3	Boy	19699305	2010	HDPromMJD148	Transgenic (random)	rHtt	cDNA FL	148	C57BL/6N	N	polyQ protein aggregates	nuclear inclusions	immunohistochemistry	midbrain		red nucleus	78	108		HOM; HET at Age II
1475	SCA3	Boy	19699305	2010	HDPromMJD148	Transgenic (random)	rHtt	cDNA FL	148	C57BL/6N	N	polyQ protein aggregates	nuclear inclusions	immunohistochemistry	pons		pontine nuclei	78	108		HOM; HET at Age II
1476	SCA3	Boy	19699305	2010	HDPromMJD148	Transgenic (random)	rHtt	cDNA FL	148	C57BL/6N	O	Lifespan	normal lifespan	observation
1477	SCA3	Boy	19699305	2010	HDPromMJD148	Transgenic (random)	rHtt	cDNA FL	148	C57BL/6N	C	Affective function alteration	anxiety decrease	home cage activity, open field				17	61		at Age I - spontaneous home cage activity (main differences observed during the light phase); at Age II - open field (novel environment)
1478	SCA3	Boy	19699305	2010	HDPromMJD148	Transgenic (random)	rHtt	cDNA FL	148	C57BL/6N	C	Learning and memory impairment	simple motor learning deficit	rotarod				57
1479	SCA3	Silva-Fernandes	20510362	2010	CMVMJD94	Transgenic (random)	CMV	cDNA FL	94	C57BL/6 (N9+).FVB/N	M	Balance and coordination alterations	rotarod impairment	rotarod				16	84
1480	SCA3	Silva-Fernandes	20510362	2010	CMVMJD94	Transgenic (random)	CMV	cDNA FL	94	C57BL/6 (N9+).FVB/N	N	Neuronal morphology alterations	dark cell degeneration	histochemistry	thalamus		neurons	49
1481	SCA3	Silva-Fernandes	20510362	2010	CMVMJD94	Transgenic (random)	CMV	cDNA FL	94	C57BL/6 (N9+).FVB/N	N	Neuronal morphology alterations	dark cell degeneration	histochemistry	cerebellum		dentate nucleus	16	49
1482	SCA3	Silva-Fernandes	20510362	2010	CMVMJD94	Transgenic (random)	CMV	cDNA FL	94	C57BL/6 (N9+).FVB/N	N	Neuronal morphology alterations	dark cell degeneration	histochemistry	pons		pontine nuclei	16	49
1483	SCA3	Silva-Fernandes	20510362	2010	CMVMJD94	Transgenic (random)	CMV	cDNA FL	94	C57BL/6 (N9+).FVB/N	N	polyQ protein aggregates	diffused cytoplasmic staining	histochemistry	brainstem		locus coeruleus	49			also small punctate structures in perinuclear area
1484	SCA3	Silva-Fernandes	20510362	2010	CMVMJD94	Transgenic (random)	CMV	cDNA FL	94	C57BL/6 (N9+).FVB/N	N	polyQ protein aggregates	diffused cytoplasmic staining	histochemistry	cerebellum		dentate nucleus, Purkinje cells	49			also small punctate structures in perinuclear area
1485	SCA3	Silva-Fernandes	20510362	2010	CMVMJD94	Transgenic (random)	CMV	cDNA FL	94	C57BL/6 (N9+).FVB/N	N	polyQ protein aggregates	diffused cytoplasmic staining	histochemistry	midbrain		substantia nigra	49			also small punctate structures in perinuclear area
1486	SCA3	Silva-Fernandes	20510362	2010	CMVMJD94	Transgenic (random)	CMV	cDNA FL	94	C57BL/6 (N9+).FVB/N	N	Glial abnormalities	reactive gliosis	immunohistochemistry	medulla oblongata		vestibular nuclei	49
1487	SCA3	Silva-Fernandes	20510362	2010	CMVMJD94	Transgenic (random)	CMV	cDNA FL	94	C57BL/6 (N9+).FVB/N	N	Glial abnormalities	reactive gliosis	immunohistochemistry	midbrain		substantia nigra	49
1488	SCA3	Silva-Fernandes	20510362	2010	CMVMJD94	Transgenic (random)	CMV	cDNA FL	94	C57BL/6 (N9+).FVB/N	N	Glial abnormalities	reactive gliosis	immunohistochemistry	pons		vestibular nuclei	49
1489	SCA3	Silva-Fernandes	20510362	2010	CMVMJD94	Transgenic (random)	CMV	cDNA FL	94	C57BL/6 (N9+).FVB/N	O	Lifespan	normal lifespan	observation
1490	SCA3	Cemal	11978767	2002	MJD84.2	YAC Transgenic (random)	ATXN3	human ATXN3 gene	84	C57BL/6J;CBA/Ca	M	Abnormal sensorimotor response	negative geotaxis loss	negative geotaxis test				16	20		at Age II mice are unable to turn
1491	SCA3	Cemal	11978767	2002	MJD84.2	YAC Transgenic (random)	ATXN3	human ATXN3 gene	84	C57BL/6J;CBA/Ca	M	Abnormal sensorimotor response	toe-pinch response deficit	toe-pinch stimuli							timepoints not clear
1492	SCA3	Chen	19036964	2008	MJD84.2	YAC Transgenic (random)	ATXN3	human ATXN3 gene	84	not specified	M	Balance and coordination alterations	beam walk impairment	beam walking				32	58		HET; HOM mice (C57BL/6 background) at 6 weeks based on Shakkottai et al., 2011 PMID:21900579
1493	SCA3	Cemal	11978767	2002	MJD84.2	YAC Transgenic (random)	ATXN3	human ATXN3 gene	84	C57BL/6J;CBA/Ca	M	Clasping behaviour	clasping	tail suspension test				24	56		at Age I - forelimb; at Age II - both forelimbs and hindlimbs in 10% of mice
1494	SCA3	Cemal	11978767	2002	MJD84.2	YAC Transgenic (random)	ATXN3	human ATXN3 gene	84	C57BL/6J;CBA/Ca	M	Gait alteration	abnormal gait	observation, footprint analysis				4	58		Age I - observation (wide-based gait); footprint analysis at 6-8 weeks confirmed the observations - Shakkottai et al., 2011 PMID:21900579; Age II (footprint analysis) based on Chen et al., 2008 PMID: 29036964
1495	SCA3	Chen	19036964	2008	MJD84.2	YAC Transgenic (random)	ATXN3	human ATXN3 gene	84	not specified	M	Gait alteration	hindlimb dragging	beam walking				43	58
1496	SCA3	Cemal	11978767	2002	MJD84.2	YAC Transgenic (random)	ATXN3	human ATXN3 gene	84	C57BL/6J;CBA/Ca	M	Locomotor impairment	motor and exploratory activity decrease	observation							"hypoactive from a very early age"
1497	SCA3	Cemal	11978767	2002	MJD84.2	YAC Transgenic (random)	ATXN3	human ATXN3 gene	84	C57BL/6J;CBA/Ca	M	Muscle strenght impairment	grip strength decrease	wire maneuver							timepoints not clear
1498	SCA3	Cemal	11978767	2002	MJD84.2	YAC Transgenic (random)	ATXN3	human ATXN3 gene	84	C57BL/6J;CBA/Ca	M	Tremor	tremor	observation							timpeoints not clear
1499	SCA3	Cemal	11978767	2002	MJD84.2	YAC Transgenic (random)	ATXN3	human ATXN3 gene	84	C57BL/6J;CBA/Ca	N	Abnormal myelination	demyelination/thin myelin	electron microscopy		peripheral nervous system	dorsal root ganglia	39	73
1500	SCA3	Cemal	11978767	2002	MJD84.2	YAC Transgenic (random)	ATXN3	human ATXN3 gene	84	C57BL/6J;CBA/Ca	N	Abnormal myelination	demyelination/thin myelin	electron microscopy		peripheral nervous system	sciatic nerves	39	73
1501	SCA3	Chen	19036964	2008	MJD84.2	YAC Transgenic (random)	ATXN3	human ATXN3 gene	84	not specified	N	Brain morphology alteration	brain weight loss	weight measurement	brain			58		-54
1502	SCA3	Cemal	11978767	2002	MJD84.2	YAC Transgenic (random)	ATXN3	human ATXN3 gene	84	C57BL/6J;CBA/Ca	N	Brain morphology alteration	grumose alterations	histochemistry	cerebellum		dentate nucleus	52			typical symptom of MJD pathogenesis
1503	SCA3	Shakkottai	21900579	2011	MJD84.2	YAC Transgenic (random)	ATXN3	human ATXN3 gene	84	C57BL/6J	N	Brain morphology alteration	neuronal layer thickness decrease	immunohistochemistry	cerebellum		molecular layer	8		-22	HOM
1504	SCA3	Cemal	11978767	2002	MJD84.2	YAC Transgenic (random)	ATXN3	human ATXN3 gene	84	C57BL/6J;CBA/Ca	N	Neuronal loss	cell loss	histochemistry	cerebellum		dentate nucleus, Purkinje cells	52		-40	% change for dentate nucleus
1505	SCA3	Shakkottai	21900579	2011	MJD84.2	YAC Transgenic (random)	ATXN3	human ATXN3 gene	84	C57BL/6J	N	Neuronal loss	cell loss	histochemistry	cerebellum		Purkinje cells	80		-20
1506	SCA3	Chen	19036964	2008	MJD84.2	YAC Transgenic (random)	ATXN3	human ATXN3 gene	84	not specified	N	Neuronal loss	cell loss	immunohistochemistry, stereological measurement	midbrain		substantia nigra (TH+ neurons)	58		-15
1507	SCA3	Cemal	11978767	2002	MJD84.2	YAC Transgenic (random)	ATXN3	human ATXN3 gene	84	C57BL/6J;CBA/Ca	N	Neuronal loss	cell loss	immunohistochemistry, stereological measurement	pons		pontine nuclei	52	58	-14	Age II and % change based on Chen et al., 2008 PMID:29036964
1508	SCA3	Cemal	11978767	2002	MJD84.2	YAC Transgenic (random)	ATXN3	human ATXN3 gene	84	C57BL/6J;CBA/Ca	N	Neuronal morphology alterations	cell size decrease	immunohistochemistry	cerebellum		Purkinje cells				shrinkage
1509	SCA3	Cemal	11978767	2002	MJD84.2	YAC Transgenic (random)	ATXN3	human ATXN3 gene	84	C57BL/6J;CBA/Ca	N	Neuronal morphology alterations	dark cell degeneration	immunohistochemistry	pons			52
1510	SCA3	Cemal	11978767	2002	MJD84.2	YAC Transgenic (random)	ATXN3	human ATXN3 gene	84	C57BL/6J;CBA/Ca	N	Neuronal morphology alterations	dendritic degeneration	immunohistochemistry	cerebellum		Purkinje cells				20% of cells
1511	SCA3	Griffin	14679302	2004	MJD84.2	YAC Transgenic (random)	ATXN3	human ATXN3 gene	84	C57BL/6J	N	Neuronal physiology alterations	brain metabolites level alteration	NMR	cerebellum			26			increased and decreased
1512	SCA3	Griffin	14679302	2004	MJD84.2	YAC Transgenic (random)	ATXN3	human ATXN3 gene	84	C57BL/6J	N	Neuronal physiology alterations	brain metabolites level alteration	NMR	cerebral cortex			26			increased and decreased
1513	SCA3	Shakkottai	21900579	2011	MJD84.2	YAC Transgenic (random)	ATXN3	human ATXN3 gene	84	C57BL/6J	N	Neuronal physiology alterations	electrophysiology alteration	electrophysiology	cerebellum		Purkinje cells	6	8
1514	SCA3	Griffin	14679302	2004	MJD84.2	YAC Transgenic (random)	ATXN3	human ATXN3 gene	84	C57BL/6J	N	Neuronal physiology alterations	neurotransmitter level alteration	NMR	cerebellum			26			level decrease: glutamate, GABA
1515	SCA3	Chen	19036964	2008	MJD84.2	YAC Transgenic (random)	ATXN3	human ATXN3 gene	84	not specified	N	polyQ protein aggregates	diffused cytoplasmic staining	immunohistochemistry				13			ataxin-3 predominantly cytosolic at this age (regions not specified)
1516	SCA3	Chen	19036964	2008	MJD84.2	YAC Transgenic (random)	ATXN3	human ATXN3 gene	84	not specified	N	polyQ protein aggregates	diffused nuclear staining	immunohistochemistry	brainstem		superior olivary complex	52
1517	SCA3	Chen	19036964	2008	MJD84.2	YAC Transgenic (random)	ATXN3	human ATXN3 gene	84	not specified	N	polyQ protein aggregates	diffused nuclear staining	immunohistochemistry	cerebellum		dentate nucleus	52
1518	SCA3	Chen	19036964	2008	MJD84.2	YAC Transgenic (random)	ATXN3	human ATXN3 gene	84	not specified	N	polyQ protein aggregates	diffused nuclear staining	immunohistochemistry	hypothalamus			52
1519	SCA3	Chen	19036964	2008	MJD84.2	YAC Transgenic (random)	ATXN3	human ATXN3 gene	84	not specified	N	polyQ protein aggregates	diffused nuclear staining	immunohistochemistry	midbrain		substantia nigra, ventral tegmental area	52
1520	SCA3	Chen	19036964	2008	MJD84.2	YAC Transgenic (random)	ATXN3	human ATXN3 gene	84	not specified	N	polyQ protein aggregates	diffused nuclear staining	immunohistochemistry	pallidum		globus pallidus	52
1521	SCA3	Chen	19036964	2008	MJD84.2	YAC Transgenic (random)	ATXN3	human ATXN3 gene	84	not specified	N	polyQ protein aggregates	diffused nuclear staining	immunohistochemistry	pons		pontine nuclei	52
1522	SCA3	Chen	19036964	2008	MJD84.2	YAC Transgenic (random)	ATXN3	human ATXN3 gene	84	not specified	N	polyQ protein aggregates	diffused nuclear staining	immunohistochemistry	thalamus			52
1523	SCA3	Cemal	11978767	2002	MJD84.2	YAC Transgenic (random)	ATXN3	human ATXN3 gene	84	C57BL/6J;CBA/Ca	N	polyQ protein aggregates	nuclear inclusions	immunohistochemistry	cerebellum		dentate nucleus			40	timepoints not specified ("inclusions could be detected at every age analysed"); rare in Purkinje cells
1524	SCA3	Cemal	11978767	2002	MJD84.2	YAC Transgenic (random)	ATXN3	human ATXN3 gene	84	C57BL/6J;CBA/Ca	N	polyQ protein aggregates	nuclear inclusions	immunohistochemistry	pons		pontine nuclei			50	timepoints not specified ("inclusions could be detected at every age analysed")
1525	SCA3	Cemal	11978767	2002	MJD84.2	YAC Transgenic (random)	ATXN3	human ATXN3 gene	84	C57BL/6J;CBA/Ca	N	Glial abnormalities	reactive gliosis	immunohistochemistry	cerebellum		dentate nucleus, white matter	52
1526	SCA3	Cemal	11978767	2002	MJD84.2	YAC Transgenic (random)	ATXN3	human ATXN3 gene	84	C57BL/6J;CBA/Ca	O	Body weight change	body weight loss	weight measurement				5	95	-48
1527	SCA3	Cemal	11978767	2002	MJD84.2	YAC Transgenic (random)	ATXN3	human ATXN3 gene	84	C57BL/6J;CBA/Ca	O	Lifespan	normal lifespan	observation
1528	SCA3	Shakkottai	21900579	2011	MJD84.2	YAC Transgenic (random)	ATXN3	human ATXN3 gene	84	C57BL/6J	O	Lifespan	normal lifespan	observation				43			HOM; Age I - mean survival
1529	SCA3	Cemal	11978767	2002	MJD84.2	YAC Transgenic (random)	ATXN3	human ATXN3 gene	84	C57BL/6J;CBA/Ca	O	Posture abnormalities	low pelvic elevation	observation				4
1530	SCA6	Watase	18687887	2008	Sca6_14Q	Targeted (knock-in)	Cacna1a	chimeric exon 47	14	C57BL/6J;129/SvEv	N	Neuronal physiology alterations	electrophysiology alteration	electrophysiology	cerebellum		Purkinje cells				HOM; probably the effect of CAv2.1 channel abundance decrease; timpeoints not clear
1531	SCA6	Watase	18687887	2008	Sca6_30Q	Targeted (knock-in)	Cacna1a	chimeric exon 47	30	C57BL/6J;129/SvEv	N	Neuronal physiology alterations	electrophysiology alteration	electrophysiology	cerebellum		Purkinje cells				HOM; probably the effect of CAv2.1 channel abundance decrease; timpeoints not clear
1532	SCA6	Watase	18687887	2008	Sca6_84Q	Targeted (knock-in)	Cacna1a	chimeric exon 47	84	C57BL/6J;129/SvEv	M	Balance and coordination alterations	rotarod impairment	rotarod				30	82		HOM; HET at Age II
1533	SCA6	Watase	18687887	2008	Sca6_84Q	Targeted (knock-in)	Cacna1a	chimeric exon 47	84	C57BL/6J;129/SvEv	M	Locomotor impairment	grooming activity decrease	observation				74			HOM; less kempt fur
1534	SCA6	Watase	18687887	2008	Sca6_84Q	Targeted (knock-in)	Cacna1a	chimeric exon 47	84	C57BL/6J;129/SvEv	M	Locomotor impairment	motor and exploratory activity decrease	observation				74			HOM; hypoactive
1535	SCA6	Watase	18687887	2008	Sca6_84Q	Targeted (knock-in)	Cacna1a	chimeric exon 47	84	C57BL/6J;129/SvEv	N	Neuronal physiology alterations	electrophysiology alteration	electrophysiology	cerebellum		Purkinje cells				HOM; probably the effect of CAv2.1 channel abundance decrease; timpeoints not clear
1536	SCA6	Watase	18687887	2008	Sca6_84Q	Targeted (knock-in)	Cacna1a	chimeric exon 47	84	C57BL/6J;129/SvEv	N	polyQ protein aggregates	extranuclear aggregates	immunohistochemistry	cerebellum		Purkinje cells	95
1537	SCA6	Watase	18687887	2008	Sca6_84Q	Targeted (knock-in)	Cacna1a	chimeric exon 47	84	C57BL/6J;129/SvEv	O	Lifespan	normal lifespan	observation
1538	SCA7	Yvert	11030754	2000	P7E	Transgenic (random)	Pcp2	cDNA FL	90	C57BL/6;SJL	M	Balance and coordination alterations	rotarod impairment	rotarod				48
1539	SCA7	Yvert	11030754	2000	P7E	Transgenic (random)	Pcp2	cDNA FL	90	C57BL/6;SJL	N	Neuronal morphology alterations	dendritic degeneration	immunohistochemistry	cerebellum		Purkinje cells	69
1540	SCA7	Yvert	11487572	2001	P7E	Transgenic (random)	Pcp2	cDNA FL	90	C57BL/6;SJL	N	polyQ protein aggregates	diffused cytoplasmic staining	immunohistochemistry	cerebellum		Purkinje cells	2	3		PCs in lobules 1-8 developed symptom faster than those in lobules 9-10
1541	SCA7	Yvert	11030754	2000	P7E	Transgenic (random)	Pcp2	cDNA FL	90	C57BL/6;SJL	N	polyQ protein aggregates	diffused nuclear staining	immunohistochemistry	cerebellum		Purkinje cells	3	35		Age I based on Yvert et al., 2001 PMID:11487572;PCs in lobules 1-8 developed symptom faster than those in lobules 9-10
1542	SCA7	Yvert	11030754	2000	P7E	Transgenic (random)	Pcp2	cDNA FL	90	C57BL/6;SJL	N	polyQ protein aggregates	nuclear inclusions	immunohistochemistry	cerebellum		Purkinje cells	35	69		PCs in lobules 1-8 developed symptom faster than those in lobules 9-10
1543	SCA7	Yvert	11030754	2000	P7E	Transgenic (random)	Pcp2	cDNA FL	90	C57BL/6;SJL	O	Lifespan	normal lifespan	observation
1544	SCA7	Yvert	11030754	2000	P7E	Transgenic (random)	Pcp2	cDNA FL	90	C57BL/6;SJL	C	Learning and memory impairment	simple motor learning deficit	rotarod				48
1545	SCA7	Yefimova	20600911	2010	R7E	Transgenic (random)	rhodopsin	cDNA FL	90	C57BL/6	N	Neurogenesis impairment	cell proliferation rate increase	immunohistochemistry, BrdU staining, electron microscopy	eye retina		cornea epithelium (basal cells)	3	9		not observed in later stages
1546	SCA7	Yefimova	20600911	2010	R7E	Transgenic (random)	rhodopsin	cDNA FL	90	C57BL/6	N	Neuronal loss	apoptosis increase	TUNEL	eye retina		ONL	2	40
1547	SCA7	Yvert	11030754	2000	R7E	Transgenic (random)	rhodopsin	cDNA FL	90	C57BL/6;SJL	N	Neuronal loss	cell loss	immunohistochemistry	eye retina		photoreceptor cells	48	56	-30	Age II based on Yefimova et al., 2010 PMID:20600911
1548	SCA7	Helmlinger	16494529	2006	R7E	Transgenic (random)	rhodopsin	cDNA FL	90	C57BL/6	N	Neuronal morphology alterations	abnormal cell morphology	immunohistochemistry, electron microscopy	eye retina		ONL (rod cells), INL (rod-bipolar and horizontal cells)	4	104		ONL - rods - modified nuclear architecture (at Age I histochemistry, at 9 weeks electron microscopy); polarity loss (39w), cilia retraction (6-40w) (Yefimova et al, 2010 PMID:20600911); INL - extended neurites that infiltrate ONL (evaluated between 9 to 17 weeks in Yvert et al., 2000 PMID:11030754)
1549	SCA7	Yefimova	20600911	2010	R7E	Transgenic (random)	rhodopsin	cDNA FL	90	C57BL/6	N	Neuronal morphology alterations	dark cell degeneration	electron microscopy	eye retina		ONL (rod cells)	3	42
1550	SCA7	Yvert	11030754	2000	R7E	Transgenic (random)	rhodopsin	cDNA FL	90	C57BL/6;SJL	N	polyQ protein aggregates	diffused cytoplasmic staining	immunohistochemistry	eye retina		ONL	4
1551	SCA7	Yvert	11030754	2000	R7E	Transgenic (random)	rhodopsin	cDNA FL	90	C57BL/6;SJL	N	polyQ protein aggregates	diffused nuclear staining	immunohistochemistry	eye retina		ONL	2	4
1552	SCA7	Helmlinger	14985428	2004	R7E	Transgenic (random)	rhodopsin	cDNA FL	90	C57BL/6	N	polyQ protein aggregates	nuclear inclusions	immunohistochemistry, electron microscopy	eye retina		ONL	3	100	50	% change at 52 weeks of age; at 26 weeks of age % change is 95%, but polyQ inclusions are slowly cleared from this time, because of mutant ataxin-7 expression silencing (from 9 weeks of age); Age I based on Yvert et al., 2000 PMID:11030754
1553	SCA7	Abou-Sleymane	16434483	2006	R7E	Transgenic (random)	rhodopsin	cDNA FL	90	C57BL/6	N	Retinopathy	gene expression alteration	microarrays, real-time qRT-PCR	eye retina			3	9
1554	SCA7	Yefimova	20600911	2010	R7E	Transgenic (random)	rhodopsin	cDNA FL	90	C57BL/6	N	Retinopathy	heterotopic rods	immunohistochemistry, electron microscopy	eye retina		ONL (rod cells)	9	42		rod cells in ROS, RIS and INL
1555	SCA7	Yvert	11030754	2000	R7E	Transgenic (random)	rhodopsin	cDNA FL	90	C57BL/6;SJL	N	Retinopathy	neuronal layer disorganization	immunohistochemistry	eye retina		ONL, INL	4	56		wavy shape; rod-bipolar and horizontal cells from INL have extended neurites, thatinfiltrate ONL at 9 weeks; no visible segments (layers) at Age II
1556	SCA7	Helmlinger	14985428	2004	R7E	Transgenic (random)	rhodopsin	cDNA FL	90	C57BL/6	N	Retinopathy	neuronal layer thickness decrease	immunohistochemistry, electron microscopy	eye retina		ROS, RIS	2	104		Age I based on Yefimova et al., 2010 PMID:20600911; almost complete absence of the layers from 52 weeks of age
1557	SCA7	Helmlinger	14985428	2004	R7E	Transgenic (random)	rhodopsin	cDNA FL	90	C57BL/6	N	Retinopathy	photoreceptors dysfunction	ERG	eye retina		rod photoreceptors	3.5	104		flat ERG rod response from 78 weeks of age
1558	SCA7	Helmlinger	14985428	2004	R7E	Transgenic (random)	rhodopsin	cDNA FL	90	C57BL/6	O	Lifespan	normal lifespan	observation
1559	SCA7	Chou	19909779	2010	ataxin-7-Q52	Transgenic (random)	PDGF-B	cDNA FL	52	not specified	M	Balance and coordination alterations	ataxia	footprint analysis				43			ataxic gait
1560	SCA7	Chou	19909779	2010	ataxin-7-Q52	Transgenic (random)	PDGF-B	cDNA FL	52	not specified	M	Balance and coordination alterations	rotarod impairment	rotarod				39
1561	SCA7	Chou	19909779	2010	ataxin-7-Q52	Transgenic (random)	PDGF-B	cDNA FL	52	not specified	M	Clasping behaviour	clasping	tail suspension test				30			forelimbs
1562	SCA7	Chou	19909779	2010	ataxin-7-Q52	Transgenic (random)	PDGF-B	cDNA FL	52	not specified	M	Gait alteration	abnormal gait	footprint analysis				43			ataxic wobbling gait
1563	SCA7	Chou	19909779	2010	ataxin-7-Q52	Transgenic (random)	PDGF-B	cDNA FL	52	not specified	M	Locomotor impairment	motor and exploratory activity decrease	open field				43
1564	SCA7	Chou	19909779	2010	ataxin-7-Q52	Transgenic (random)	PDGF-B	cDNA FL	52	not specified	N	Abnormal myelination	demyelination/thin myelin	electron microscopy	cerebellum		white matter	26			loose and poorly compacted myelin sheaths
1565	SCA7	Wang	20546728	2010	ataxin-7-Q52	Transgenic (random)	PDGF-B	cDNA FL	52	not specified	N	Neuronal loss	apoptosis increase	TUNEL	medulla oblongata		inferior olivary nucleus	43		27	% change - % of TUNEL+ neurons
1566	SCA7	Wang	20546728	2010	ataxin-7-Q52	Transgenic (random)	PDGF-B	cDNA FL	52	not specified	N	Neuronal loss	cell loss	immunohistochemistry	medulla oblongata		inferior olivary nucleus	43		-45
1567	SCA7	Chou	19909779	2010	ataxin-7-Q52	Transgenic (random)	PDGF-B	cDNA FL	52	not specified	N	Neuronal morphology alterations	cell size decrease	immunohistochemistry	cerebellum		Purkinje cells	43			shrinkage
1568	SCA7	Chou	19909779	2010	ataxin-7-Q52	Transgenic (random)	PDGF-B	cDNA FL	52	not specified	N	Neuronal morphology alterations	dendritic degeneration	immunohistochemistry	cerebellum		Purkinje cells	43			reduced arborization
1569	SCA7	Chou	19909779	2010	ataxin-7-Q52	Transgenic (random)	PDGF-B	cDNA FL	52	not specified	N	Neuronal physiology alterations	gene expression alteration	microarrays, real-time qRT-PCR, western blotting	cerebellum			26	48		down and upregulation
1570	SCA7	Chou	19909779	2010	ataxin-7-Q52	Transgenic (random)	PDGF-B	cDNA FL	52	not specified	N	polyQ protein aggregates	diffused nuclear staining	immunohistochemistry	cerebellum		Purkinje and granule layers	39
1571	SCA7	Chou	19909779	2010	ataxin-7-Q52	Transgenic (random)	PDGF-B	cDNA FL	52	not specified	N	polyQ protein aggregates	diffused nuclear staining	immunohistochemistry	medulla oblongata		inferior olivary nucleus	39
1572	SCA7	Chou	19909779	2010	ataxin-7-Q52	Transgenic (random)	PDGF-B	cDNA FL	52	not specified	N	polyQ protein aggregates	nuclear inclusions	immunohistochemistry	cerebellum		Purkinje cells	43
1573	SCA7	Yvert	11487572	2001	B7E2	Transgenic (random)	PDGF-B	cDNA FL	128	C57BL/6;SJL	M	Balance and coordination alterations	general incoordination	observation, beam walking, climbing				22			more marked for hindlimbs; the phenotype was mildered in F2-3 generated by backcrossing onto C57BL/6 background
1574	SCA7	Yvert	11487572	2001	B7E2	Transgenic (random)	PDGF-B	cDNA FL	128	C57BL/6;SJL	M	Locomotor impairment	bradykinesia	observation				22			the phenotype was mildered in F2-3 generated by backcrossing onto C57BL/6 background
1575	SCA7	Yvert	11487572	2001	B7E2	Transgenic (random)	PDGF-B	cDNA FL	128	C57BL/6;SJL	M	Locomotor impairment	motor and exploratory activity decrease	observation				22			the phenotype was mildered in F2-3 generated by backcrossing onto C57BL/6 background
1576	SCA7	Yvert	11487572	2001	B7E2	Transgenic (random)	PDGF-B	cDNA FL	128	C57BL/6;SJL	N	polyQ protein aggregates	diffused cytoplasmic staining	immunohistochemistry	cerebellum		Purkinje cells	4	9		not observed later
1577	SCA7	Yvert	11487572	2001	B7E2	Transgenic (random)	PDGF-B	cDNA FL	128	C57BL/6;SJL	N	polyQ protein aggregates	diffused cytoplasmic staining	immunohistochemistry	cerebral cortex			4	9		not observed later
1578	SCA7	Yvert	11487572	2001	B7E2	Transgenic (random)	PDGF-B	cDNA FL	128	C57BL/6;SJL	N	polyQ protein aggregates	diffused nuclear staining	immunohistochemistry	cerebellum		Purkinje cells	9	17
1579	SCA7	Yvert	11487572	2001	B7E2	Transgenic (random)	PDGF-B	cDNA FL	128	C57BL/6;SJL	N	polyQ protein aggregates	diffused nuclear staining	immunohistochemistry	cerebral cortex			9	17
1580	SCA7	Yvert	11487572	2001	B7E2	Transgenic (random)	PDGF-B	cDNA FL	128	C57BL/6;SJL	N	polyQ protein aggregates	nuclear inclusions	immunohistochemistry	cerebellum		Purkinje cells	17	22
1581	SCA7	Yvert	11487572	2001	B7E2	Transgenic (random)	PDGF-B	cDNA FL	128	C57BL/6;SJL	N	polyQ protein aggregates	nuclear inclusions	immunohistochemistry	cerebral cortex			17	22
1582	SCA7	Yvert	11487572	2001	B7E2	Transgenic (random)	PDGF-B	cDNA FL	128	C57BL/6;SJL	O	Lifespan	decreased lifespan	observation				31			mide died within 3 months after motor symptoms onset; the shorter lifespan was neutralized by C57BL background
1583	SCA7	Garden	12077187	2002	PrP-SCA7-c92Q	Transgenic (random)	PrP	cDNA FL	92	C57BL/6J	M	Balance and coordination alterations	ataxia	observation				13	15		ataxic gait and later shuddering and increased startle
1584	SCA7	Garden	12077187	2002	PrP-SCA7-c92Q	Transgenic (random)	PrP	cDNA FL	92	C57BL/6J	M	Balance and coordination alterations	ledge test impairment	ledge test				12
1585	SCA7	Garden	12077187	2002	PrP-SCA7-c92Q	Transgenic (random)	PrP	cDNA FL	92	C57BL/6J	M	Balance and coordination alterations	rotarod impairment	rotarod				8	12
1586	SCA7	Garden	12077187	2002	PrP-SCA7-c92Q	Transgenic (random)	PrP	cDNA FL	92	C57BL/6J	M	Clasping behaviour	clasping	tail suspension test				12
1587	SCA7	Garden	12077187	2002	PrP-SCA7-c92Q	Transgenic (random)	PrP	cDNA FL	92	C57BL/6J	M	Gait alteration	abnormal gait	observation				13	15		ataxic gait
1588	SCA7	Clarke	18054568	2007	PrP-SCA7-c92Q	Transgenic (random)	PrP	cDNA FL	92	not specified	M	Locomotor impairment	lethargy	observation							days prior death
1589	SCA7	Garden	12077187	2002	PrP-SCA7-c92Q	Transgenic (random)	PrP	cDNA FL	92	C57BL/6J	M	Locomotor impairment	motor and exploratory activity decrease	activity test				12
1590	SCA7	Garden	12077187	2002	PrP-SCA7-c92Q	Transgenic (random)	PrP	cDNA FL	92	C57BL/6J	M	Tremor	tremor	observation							timpeoints not clear
1591	SCA7	Custer	16936724	2006	PrP-SCA7-c92Q	Transgenic (random)	PrP	cDNA FL	92	C57BL/6J	N	Glial abnormalities	apoptosis increase	immunohistochemistry	cerebellum		Bergmann glia	24			caspase-3 activation
1592	SCA7	Custer	16936724	2006	PrP-SCA7-c92Q	Transgenic (random)	PrP	cDNA FL	92	C57BL/6J	N	Glial abnormalities	swelling of radial processess	electron microscopy	cerebellum		Bergmann glia	24
1593	SCA7	La Spada	11580893	2001	PrP-SCA7-c92Q	Transgenic (random)	PrP	cDNA FL	92	C57BL/6J	N	Neuronal loss	apoptosis increase	TUNEL	eye retina		ONL	13			line 6076
1594	SCA7	La Spada	11580893	2001	PrP-SCA7-c92Q	Transgenic (random)	PrP	cDNA FL	92	C57BL/6J	N	Neuronal loss	cell loss	histochemistry	eye retina		cone photoreceptors	13			line 6076
1595	SCA7	Clarke	18054568	2007	PrP-SCA7-c92Q	Transgenic (random)	PrP	cDNA FL	92	not specified	N	Neuronal loss	cell loss	immunohistochemistry		peripheral nervous system	intestinal - myenteric plexus (ganglion cells - Hu+, nNos+)	15
1596	SCA7	Garden	12077187	2002	PrP-SCA7-c92Q	Transgenic (random)	PrP	cDNA FL	92	C57BL/6J	N	Neuronal morphology alterations	abnormal cell morphology	histochemistry	cerebellum		Purkinje cells	20
1597	SCA7	Clarke	18054568	2007	PrP-SCA7-c92Q	Transgenic (random)	PrP	cDNA FL	92	not specified	N	Neuronal morphology alterations	abnormal cell morphology	immunohistochemistry		peripheral nervous system	intestinal - myenteric plexus (ganglion cells nNos+)	15			cell body enlargement, neurite changes
1598	SCA7	Garden	12077187	2002	PrP-SCA7-c92Q	Transgenic (random)	PrP	cDNA FL	92	C57BL/6J	N	Neuronal morphology alterations	cell size decrease	histochemistry	cerebellum		Purkinje cells	20			small and shrunken
1599	SCA7	Custer	16936724	2006	PrP-SCA7-c92Q	Transgenic (random)	PrP	cDNA FL	92	C57BL/6J	N	Neuronal morphology alterations	dark cell degeneration	electron microscopy	cerebellum		Purkinje cells	8	13	45
1600	SCA7	Garden	12077187	2002	PrP-SCA7-c92Q	Transgenic (random)	PrP	cDNA FL	92	C57BL/6J	N	Neuronal morphology alterations	dendritic degeneration	histochemistry	cerebellum		Purkinje cells	8	13
1601	SCA7	Garden	12077187	2002	PrP-SCA7-c92Q	Transgenic (random)	PrP	cDNA FL	92	C57BL/6J	N	Neuronal physiology alterations	loss of calbindin	immunohistochemistry	cerebellum		Purkinje cells	8	13
1602	SCA7	Garden	12077187	2002	PrP-SCA7-c92Q	Transgenic (random)	PrP	cDNA FL	92	C57BL/6J	N	polyQ protein aggregates	nuclear inclusions	immunohistochemistry	cerebellum		granule (granule cells) and molecular (stellate, basket and golgi cells) layers	8	13		not in Purkinje cells
1603	SCA7	La Spada	11580893	2001	PrP-SCA7-c92Q	Transgenic (random)	PrP	cDNA FL	92	C57BL/6J	N	polyQ protein aggregates	nuclear inclusions	immunohistochemistry	eye retina		ONL, INL, GCL	11
1604	SCA7	Garden	12077187	2002	PrP-SCA7-c92Q	Transgenic (random)	PrP	cDNA FL	92	C57BL/6J	N	polyQ protein aggregates	nuclear inclusions	immunohistochemistry	hippocampus		pyramidal neurons, DG (granule neurons)	19			line 6076
1605	SCA7	Garden	12077187	2002	PrP-SCA7-c92Q	Transgenic (random)	PrP	cDNA FL	92	C57BL/6J	N	polyQ protein aggregates	nuclear inclusions	immunohistochemistry	medulla oblongata		inferior olivary nucleus	19			line 6076
1606	SCA7	Garden	12077187	2002	PrP-SCA7-c92Q	Transgenic (random)	PrP	cDNA FL	92	C57BL/6J	N	polyQ protein aggregates	nuclear inclusions	immunohistochemistry	pons			19			line 6076
1607	SCA7	La Spada	11580893	2001	PrP-SCA7-c92Q	Transgenic (random)	PrP	cDNA FL	92	C57BL/6J	N	Glial abnormalities	reactive gliosis	immunohistochemistry	eye retina		Muller cells	13			GFAP staining, activation of Muller cells; line 6076
1608	SCA7	La Spada	11580893	2001	PrP-SCA7-c92Q	Transgenic (random)	PrP	cDNA FL	92	C57BL/6J	N	Retinopathy	neuronal layer thickness decrease	histochemistry	eye retina		ONL	11	21		line 6076
1609	SCA7	La Spada	11580893	2001	PrP-SCA7-c92Q	Transgenic (random)	PrP	cDNA FL	92	C57BL/6J	N	Retinopathy	photoreceptors dysfunction	ERG	eye retina		cone and rod photoreceptors	7	13		absence of the EG response at Age II; cones prior to rods; line 6076
1610	SCA7	Garden	12077187	2002	PrP-SCA7-c92Q	Transgenic (random)	PrP	cDNA FL	92	C57BL/6J	O	Body weight change	body weight loss	observation
1611	SCA7	Garden	12077187	2002	PrP-SCA7-c92Q	Transgenic (random)	PrP	cDNA FL	92	C57BL/6J	O	Lifespan	decreased lifespan	observation				30	34
1612	SCA7	Clarke	18054568	2007	PrP-SCA7-c92Q	Transgenic (random)	PrP	cDNA FL	92	not specified	O	Organ pathology	gastrointestinal tract abnormalities	gastrointestinal transit test				17			reduced motility
1613	SCA7	Clarke	18054568	2007	PrP-SCA7-c92Q	Transgenic (random)	PrP	cDNA FL	92	not specified	O	Organ pathology	organ enlargement	autopsy		colon	proximal				dilatation; also distal, and sometimes proximal, small intestine
1614	SCA7	Clarke	18054568	2007	PrP-SCA7-c92Q	Transgenic (random)	PrP	cDNA FL	92	not specified	O	Organ pathology	organ enlargement	observation		abdomen					distension days prior to death
1615	SCA7	Clarke	18054568	2007	PrP-SCA7-c92Q	Transgenic (random)	PrP	cDNA FL	92	not specified	O	polyQ protein aggregates	nuclear inclusions	immunohistochemistry		peripheral nervous system	intestinal - ganglion cells	4	15
1616	SCA7	La Spada	11580893	2001	PrP-SCA7-c92Q	Transgenic (random)	PrP	cDNA FL	92	C57BL/6J	O	Visual impairment	blindness	ERG				13			line 6076
1617	SCA7	Custer	16936724	2006	Gfa2-SCA7-92Q	Transgenic (random)	GFAP (Gfa2)	cDNA FL	92	C57BL/6J	M	Balance and coordination alterations	ataxia	observation				69	104
1618	SCA7	Custer	16936724	2006	Gfa2-SCA7-92Q	Transgenic (random)	GFAP (Gfa2)	cDNA FL	92	C57BL/6J	M	Balance and coordination alterations	ledge test impairment	ledge test				52
1619	SCA7	Custer	16936724	2006	Gfa2-SCA7-92Q	Transgenic (random)	GFAP (Gfa2)	cDNA FL	92	C57BL/6J	M	Balance and coordination alterations	rotarod impairment	rotarod				52			impairment trend by 39 weeks
1620	SCA7	Custer	16936724	2006	Gfa2-SCA7-92Q	Transgenic (random)	GFAP (Gfa2)	cDNA FL	92	C57BL/6J	M	Clasping behaviour	clasping	tail suspension test				34	52
1621	SCA7	Custer	16936724	2006	Gfa2-SCA7-92Q	Transgenic (random)	GFAP (Gfa2)	cDNA FL	92	C57BL/6J	M	Gait alteration	abnormal gait	observation				69	86
1622	SCA7	Custer	16936724	2006	Gfa2-SCA7-92Q	Transgenic (random)	GFAP (Gfa2)	cDNA FL	92	C57BL/6J	N	Glial abnormalities	gene expression alteration	real-time qRT-PCR, immunohistochemistry	cerebellum		Bergmann glia	39			GLAST level decrease
1623	SCA7	Custer	16936724	2006	Gfa2-SCA7-92Q	Transgenic (random)	GFAP (Gfa2)	cDNA FL	92	C57BL/6J	N	Glial abnormalities	glutamate uptake decrease	glutamate uptake assay	cerebellum			39
1624	SCA7	Custer	16936724	2006	Gfa2-SCA7-92Q	Transgenic (random)	GFAP (Gfa2)	cDNA FL	92	C57BL/6J	N	Glial abnormalities	swelling of radial processess	immunohistochemistry	cerebellum		Bergmann glia	40			also lack of subcellular organelles in processess ensheating Purkinje cells
1625	SCA7	Custer	16936724	2006	Gfa2-SCA7-92Q	Transgenic (random)	GFAP (Gfa2)	cDNA FL	92	C57BL/6J	N	Neuronal morphology alterations	dark cell degeneration	electron microscopy	cerebellum		Purkinje cells	39
1626	SCA7	Custer	16936724	2006	Gfa2-SCA7-92Q	Transgenic (random)	GFAP (Gfa2)	cDNA FL	92	C57BL/6J	N	Neuronal morphology alterations	dendritic degeneration	electron microscopy	cerebellum		Purkinje cells	39			spine thinning and vacuolization
1627	SCA7	Custer	16936724	2006	Gfa2-SCA7-92Q	Transgenic (random)	GFAP (Gfa2)	cDNA FL	92	C57BL/6J	N	Neuronal physiology alterations	loss of calbindin	immunohistochemistry	cerebellum		Purkinje cells	40
1628	SCA7	Custer	16936724	2006	Gfa2-SCA7-92Q	Transgenic (random)	GFAP (Gfa2)	cDNA FL	92	C57BL/6J	N	polyQ protein aggregates	diffused cytoplasmic staining	immunohistochemistry	cerebellum		Bergmann glia	52
1629	SCA7	Custer	16936724	2006	Gfa2-SCA7-92Q	Transgenic (random)	GFAP (Gfa2)	cDNA FL	92	C57BL/6J	N	polyQ protein aggregates	diffused nuclear staining	immunohistochemistry	cerebellum		Bergmann glia	52
1630	SCA7	Custer	16936724	2006	Gfa2-SCA7-92Q	Transgenic (random)	GFAP (Gfa2)	cDNA FL	92	C57BL/6J	N	Glial abnormalities	reactive gliosis	immunohistochemistry	cerebellum		Bergmann glia	39			GFAP staining
1631	SCA7	Custer	16936724	2006	Gfa2-SCA7-92Q	Transgenic (random)	GFAP (Gfa2)	cDNA FL	92	C57BL/6J	O	Lifespan	normal lifespan	observation
1632	SCA7	Custer	16936724	2006	Gfa2-SCA7-92Q	Transgenic (random)	GFAP (Gfa2)	cDNA FL	92	C57BL/6J	O	Posture abnormalities	low pelvic elevation	observation				52
1633	SCA7	Furrer	22072678	2011	PrP-floxed-SCA7-92Q BAC	BAC transgenic (random)	PrP	cDNA FL	92	not specified	N	Brain morphology alteration	neuronal layer thickness decrease	immunohistochemistry	cerebellum		molecular layer	40		-19
1634	SCA7	Furrer	22072678	2011	PrP-floxed-SCA7-92Q BAC	BAC transgenic (random)	PrP	cDNA FL	92	not specified	N	Glial abnormalities	loss of glial processes	immunohistochemistry	cerebellum		Bergmann glia	40		-21
1635	SCA7	Furrer	22072678	2011	PrP-floxed-SCA7-92Q BAC	BAC transgenic (random)	PrP	cDNA FL	92	not specified	N	Neuronal physiology alterations	loss of calbindin	immunohistochemistry	cerebellum		molecular layer	40
1636	SCA7	Furrer	22072678	2011	PrP-floxed-SCA7-92Q BAC	BAC transgenic (random)	PrP	cDNA FL	92	not specified	M	Balance and coordination alterations	composite phenotype score deficit	composite phenotype scoring system				20	40
1637	SCA7	Furrer	22072678	2011	PrP-floxed-SCA7-92Q BAC	BAC transgenic (random)	PrP	cDNA FL	92	not specified	M	Balance and coordination alterations	rotarod impairment	rotarod				21	40
1638	SCA7	Furrer	22072678	2011	Gfa2-Cre;PrP-floxed-SCA7-92Q BAC	BAC transgenic (conditional)	PrP/Gfa2-Cre	cDNA FL	92	not specified	N	Brain morphology alteration	neuronal layer thickness decrease	immunohistochemistry	cerebellum		molecular layer	40		-21
1639	SCA7	Furrer	22072678	2011	Gfa2-Cre;PrP-floxed-SCA7-92Q BAC	BAC transgenic (conditional)	PrP/Gfa2-Cre	cDNA FL	92	not specified	N	Glial abnormalities	loss of glial processes	immunohistochemistry	cerebellum		Bergmann glia	40		-27
1640	SCA7	Furrer	22072678	2011	Gfa2-Cre;PrP-floxed-SCA7-92Q BAC	BAC transgenic (conditional)	PrP/Gfa2-Cre	cDNA FL	92	not specified	N	Neuronal physiology alterations	loss of calbindin	immunohistochemistry	cerebellum		molecular layer	40
1641	SCA7	Furrer	22072678	2011	Gfa2-Cre;PrP-floxed-SCA7-92Q BAC	BAC transgenic (conditional)	PrP/Gfa2-Cre	cDNA FL	92	not specified	M	Balance and coordination alterations	composite phenotype score deficit	composite phenotype scoring system				20	40		the phenotype was weaker than in PrP-floxed-SCA7-92Q BAC
1642	SCA7	Furrer	22072678	2011	Gfa2-Cre;PrP-floxed-SCA7-92Q BAC	BAC transgenic (conditional)	PrP/Gfa2-Cre	cDNA FL	92	not specified	M	Balance and coordination alterations	rotarod impairment	rotarod				40
1643	SCA7	Furrer	22072678	2011	Pcp2-Cre;PrP-floxed-SCA7-92Q BAC	BAC transgenic (conditional)	PrP/Pcp2-Cre	cDNA FL	92	not specified	M	Balance and coordination alterations	composite phenotype score deficit	composite phenotype scoring system				25	40		the phenotype was much weaker than in PrP-floxed-SCA7-92Q BAC
1644	SCA7	Yoo	12575948	2003	Sca7 266Q	Targeted (knock-in)	Atxn7	human exon3 with 266 CAG	266	C57BL/6J	M	Balance and coordination alterations	ataxia	observation				8			gait ataxia
1645	SCA7	Yoo	12575948	2003	Sca7 266Q	Targeted (knock-in)	Atxn7	human exon3 with 266 CAG	266	C57BL/6J	M	Balance and coordination alterations	rotarod impairment	rotarod				5	10		Age II based on Noma et al., 2012 PMID:22426494
1646	SCA7	Yoo	12575948	2003	Sca7 266Q	Targeted (knock-in)	Atxn7	human exon3 with 266 CAG	266	C57BL/6J	M	Gait alteration	abnormal gait	observation				8
1647	SCA7	Yoo	12575948	2003	Sca7 266Q	Targeted (knock-in)	Atxn7	human exon3 with 266 CAG	266	C57BL/6J	M	Locomotor impairment	motor and exploratory activity decrease	observation							terminal stage of the disease - extremely hypokinetic, neither eating nor drinking
1648	SCA7	Yoo	12575948	2003	Sca7 266Q	Targeted (knock-in)	Atxn7	human exon3 with 266 CAG	266	C57BL/6J	M	Muscle strenght impairment	muscle weakness	observation				5
1649	SCA7	Yoo	12575948	2003	Sca7 266Q	Targeted (knock-in)	Atxn7	human exon3 with 266 CAG	266	C57BL/6J	M	Seizures	seizures	observation				12			myoclonic
1650	SCA7	Yoo	12575948	2003	Sca7 266Q	Targeted (knock-in)	Atxn7	human exon3 with 266 CAG	266	C57BL/6J	M	Tremor	tremor	observation				5
1651	SCA7	Yoo	12575948	2003	Sca7 266Q	Targeted (knock-in)	Atxn7	human exon3 with 266 CAG	266	C57BL/6J	N	Brain morphology alteration	brain volume decrease	autopsy	brain
1652	SCA7	Custer	16936724	2006	Sca7 266Q	Targeted (knock-in)	Atxn7	human exon3 with 266 CAG	266	C57BL/6J	N	Glial abnormalities	swelling of radial processess	immunohistochemistry	cerebellum		Bergmann glia	18
1653	SCA7	Yoo	12575948	2003	Sca7 266Q	Targeted (knock-in)	Atxn7	human exon3 with 266 CAG	266	C57BL/6J	N	Neuronal loss	apoptosis increase	TUNEL	eye retina		ONL	15
1654	SCA7	Yoo	12575948	2003	Sca7 266Q	Targeted (knock-in)	Atxn7	human exon3 with 266 CAG	266	C57BL/6J	N	Neuronal loss	cell loss	histochemistry	eye retina		ONL	15		-20
1655	SCA7	Helmlinger	16494529	2006	Sca7 266Q	Targeted (knock-in)	Atxn7	human exon3 with 266 CAG	266	C57BL/6J	N	Neuronal morphology alterations	abnormal cell morphology	electron microscopy	eye retina		ONL (rod cells)	13			modified nuclear architecture
1656	SCA7	Noma	22426494	2012	Sca7 266Q	Targeted (knock-in)	Atxn7	human exon3 with 266 CAG	266	C57BL/6J	N	Neuronal morphology alterations	cell size decrease	immunohistochemistry	cerebellum		Purkinje cells	10	16		Age II based on Yoo et al., 2003 PMID:12575948
1657	SCA7	Yoo	12575948	2003	Sca7 266Q	Targeted (knock-in)	Atxn7	human exon3 with 266 CAG	266	C57BL/6J	N	Neuronal physiology alterations	electrophysiology alteration	electrophysiology	hippocampus			12			short-term synaptic plasticity
1658	SCA7	Noma	22426494	2012	Sca7 266Q	Targeted (knock-in)	Atxn7	human exon3 with 266 CAG	266	C57BL/6J	N	Neuronal physiology alterations	gene expression alteration	immunohistochemistry	cerebellum			10			GLAST and GLT-1 level decrease
1659	SCA7	Yoo	12575948	2003	Sca7 266Q	Targeted (knock-in)	Atxn7	human exon3 with 266 CAG	266	C57BL/6J	N	polyQ protein aggregates	nuclear inclusions	immunohistochemistry	cerebellum			12	18
1660	SCA7	Yoo	12575948	2003	Sca7 266Q	Targeted (knock-in)	Atxn7	human exon3 with 266 CAG	266	C57BL/6J	N	polyQ protein aggregates	nuclear inclusions	immunohistochemistry	cerebral cortex			5	18
1661	SCA7	Yoo	12575948	2003	Sca7 266Q	Targeted (knock-in)	Atxn7	human exon3 with 266 CAG	266	C57BL/6J	N	polyQ protein aggregates	nuclear inclusions	immunohistochemistry	eye retina		ONL (cones), INL (horizontal, amacrine and bipolar interneurons), GCL	10	15		slower in GCL
1662	SCA7	Yoo	12575948	2003	Sca7 266Q	Targeted (knock-in)	Atxn7	human exon3 with 266 CAG	266	C57BL/6J	N	polyQ protein aggregates	nuclear inclusions	immunohistochemistry	hippocampus			13	18
1663	SCA7	Yoo	12575948	2003	Sca7 266Q	Targeted (knock-in)	Atxn7	human exon3 with 266 CAG	266	C57BL/6J	N	polyQ protein aggregates	nuclear inclusions	immunohistochemistry	medulla oblongata			5	18
1664	SCA7	Yoo	12575948	2003	Sca7 266Q	Targeted (knock-in)	Atxn7	human exon3 with 266 CAG	266	C57BL/6J	N	polyQ protein aggregates	nuclear inclusions	immunohistochemistry	olfactory bulb			7	18
1665	SCA7	Yoo	12575948	2003	Sca7 266Q	Targeted (knock-in)	Atxn7	human exon3 with 266 CAG	266	C57BL/6J	N	polyQ protein aggregates	nuclear inclusions	immunohistochemistry	pons			5	18
1666	SCA7	Yoo	12575948	2003	Sca7 266Q	Targeted (knock-in)	Atxn7	human exon3 with 266 CAG	266	C57BL/6J	N	polyQ protein aggregates	nuclear inclusions	immunohistochemistry	spinal cord			5	18
1667	SCA7	Yoo	12575948	2003	Sca7 266Q	Targeted (knock-in)	Atxn7	human exon3 with 266 CAG	266	C57BL/6J	N	polyQ protein aggregates	nuclear microaggregates	immunohistochemistry	eye retina		ONL, INL, GCL	8			slower in GCL
1668	SCA7	Yoo	12575948	2003	Sca7 266Q	Targeted (knock-in)	Atxn7	human exon3 with 266 CAG	266	C57BL/6J	N	Glial abnormalities	reactive gliosis	immunohistochemistry	eye retina		Muller cells				GFAP staining
1669	SCA7	Yoo	12575948	2003	Sca7 266Q	Targeted (knock-in)	Atxn7	human exon3 with 266 CAG	266	C57BL/6J	N	Retinopathy	gene expression alteration	northern blotting	eye retina			4	15
1670	SCA7	Yoo	12575948	2003	Sca7 266Q	Targeted (knock-in)	Atxn7	human exon3 with 266 CAG	266	C57BL/6J	N	Retinopathy	neuronal layer thickness decrease	histochemistry	eye retina		ROS, RIS, IPL
1671	SCA7	Yoo	12575948	2003	Sca7 266Q	Targeted (knock-in)	Atxn7	human exon3 with 266 CAG	266	C57BL/6J	N	Retinopathy	photoreceptors dysfunction	ERG	eye retina		cones, rods	5	14		from Age I- cones; rods from 9 weeks of age
1672	SCA7	Yoo	12575948	2003	Sca7 266Q	Targeted (knock-in)	Atxn7	human exon3 with 266 CAG	266	C57BL/6J	O	Body weight change	body weight loss	weight measurement				5	18	-48	males; females from 6 weeks of age
1673	SCA7	Yoo	12575948	2003	Sca7 266Q	Targeted (knock-in)	Atxn7	human exon3 with 266 CAG	266	C57BL/6J	O	Fertility	infertility	observation				8			females - pups delivery failure after Age I
1674	SCA7	Yoo	12575948	2003	Sca7 266Q	Targeted (knock-in)	Atxn7	human exon3 with 266 CAG	266	C57BL/6J	O	Fertility	reduced fertility	observation				13			males - reduced fertility from Age I
1675	SCA7	Yoo	12575948	2003	Sca7 266Q	Targeted (knock-in)	Atxn7	human exon3 with 266 CAG	266	C57BL/6J	O	Lifespan	decreased lifespan	observation				14	19		HET; HOM die at 7-8 weeks of age
1676	SCA7	Yoo	12575948	2003	Sca7 266Q	Targeted (knock-in)	Atxn7	human exon3 with 266 CAG	266	C57BL/6J	O	Organ pathology	droopy eyelids (ptosis)	observation		eye	eyelid	5
1677	SCA7	Yoo	12575948	2003	Sca7 266Q	Targeted (knock-in)	Atxn7	human exon3 with 266 CAG	266	C57BL/6J	O	Posture abnormalities	kyphosis	observation				5
1678	SCA17	Friedman	17994014	2007	TBP-71Q-27	Transgenic (random)	PrP	cDNA FL	71	FVB	M	Balance and coordination alterations	rotarod impairment	rotarod				6	14	-100
1679	SCA17	Friedman	17994014	2007	TBP-71Q-27	Transgenic (random)	PrP	cDNA FL	71	FVB	M	Clasping behaviour	clasping	tail suspension test							timepoints not clear
1680	SCA17	Friedman	17994014	2007	TBP-71Q-27	Transgenic (random)	PrP	cDNA FL	71	FVB	M	Gait alteration	abnormal gait
1681	SCA17	Friedman	17994014	2007	TBP-71Q-27	Transgenic (random)	PrP	cDNA FL	71	FVB	M	Locomotor impairment	grooming activity decrease	observation				17			poorly groomed appearence
1682	SCA17	Friedman	17994014	2007	TBP-71Q-27	Transgenic (random)	PrP	cDNA FL	71	FVB	M	Seizures	seizures	observation							spontaneous; timepoints not clear
1683	SCA17	Friedman	17994014	2007	TBP-71Q-27	Transgenic (random)	PrP	cDNA FL	71	FVB	M	Tremor	tremor	observation							timepoints not clear
1684	SCA17	Friedman	17994014	2007	TBP-71Q-27	Transgenic (random)	PrP	cDNA FL	71	FVB	N	Abnormal myelination	demyelination/thin myelin	electron microscopy	cerebellum		Purkinje cells				timepoints not clear
1685	SCA17	Friedman	17994014	2007	TBP-71Q-27	Transgenic (random)	PrP	cDNA FL	71	FVB	N	Neuronal loss	cell loss	immunohistochemistry	cerebellum		Purkinje cells				timepoints not clear
1686	SCA17	Friedman	17994014	2007	TBP-71Q-27	Transgenic (random)	PrP	cDNA FL	71	FVB	N	Neuronal morphology alterations	axonal degeneration	electron microscopy	cerebellum		Purkinje cells				timepoints not clear
1687	SCA17	Friedman	17994014	2007	TBP-71Q-27	Transgenic (random)	PrP	cDNA FL	71	FVB	N	Neuronal morphology alterations	dark cell degeneration	electron microscopy	cerebellum		Purkinje cells				timepoints not clear
1688	SCA17	Friedman	17994014	2007	TBP-71Q-27	Transgenic (random)	PrP	cDNA FL	71	FVB	N	Neuronal morphology alterations	dendritic degeneration	immunohistochemistry	cerebellum		Purkinje cells				timepoints not clear
1689	SCA17	Friedman	17994014	2007	TBP-71Q-27	Transgenic (random)	PrP	cDNA FL	71	FVB	N	Neuronal physiology alterations	loss of calbindin	immunohistochemistry	cerebellum		Purkinje cells				timepoints not clear
1690	SCA17	Friedman	17994014	2007	TBP-71Q-27	Transgenic (random)	PrP	cDNA FL	71	FVB	N	polyQ protein aggregates	diffused nuclear staining	immunohistochemistry	brainstem			15
1691	SCA17	Friedman	17994014	2007	TBP-71Q-27	Transgenic (random)	PrP	cDNA FL	71	FVB	N	polyQ protein aggregates	diffused nuclear staining	immunohistochemistry	cerebellum		granule and Purkinje cells	15
1692	SCA17	Friedman	17994014	2007	TBP-71Q-27	Transgenic (random)	PrP	cDNA FL	71	FVB	N	polyQ protein aggregates	diffused nuclear staining	immunohistochemistry	cerebral cortex			15
1693	SCA17	Friedman	17994014	2007	TBP-71Q-27	Transgenic (random)	PrP	cDNA FL	71	FVB	N	polyQ protein aggregates	diffused nuclear staining	immunohistochemistry	hippocampus			15
1694	SCA17	Friedman	17994014	2007	TBP-71Q-27	Transgenic (random)	PrP	cDNA FL	71	FVB	N	polyQ protein aggregates	diffused nuclear staining	immunohistochemistry	hypothalamus			15
1695	SCA17	Friedman	17994014	2007	TBP-71Q-27	Transgenic (random)	PrP	cDNA FL	71	FVB	N	polyQ protein aggregates	diffused nuclear staining	immunohistochemistry	striatum			15
1696	SCA17	Friedman	17994014	2007	TBP-71Q-27	Transgenic (random)	PrP	cDNA FL	71	FVB	N	Glial abnormalities	reactive gliosis	immunohistochemistry	cerebellum		Purkinje and granule layers				GFAP staining; timepoints not clear
1697	SCA17	Friedman	17994014	2007	TBP-71Q-27	Transgenic (random)	PrP	cDNA FL	71	FVB	O	Body weight change	body weight gain	weight measurement				6	13
1698	SCA17	Friedman	17994014	2007	TBP-71Q-27	Transgenic (random)	PrP	cDNA FL	71	FVB	O	Body weight change	body weight loss	weight measurement				15	17
1699	SCA17	Friedman	17994014	2007	TBP-71Q-27	Transgenic (random)	PrP	cDNA FL	71	FVB	O	Lifespan	decreased lifespan	observation				13	22		Age I - 10% death; Age II - 90% death rate
1700	SCA17	Friedman	17994014	2007	TBP-105Q	Transgenic (random)	PrP	cDNA FL	105	FVB	M	Balance and coordination alterations	rotarod impairment	rotarod				6	10	-100
1701	SCA17	Friedman	17994014	2007	TBP-105Q	Transgenic (random)	PrP	cDNA FL	105	FVB	M	Clasping behaviour	clasping	tail suspension test							timepoints not clear
1702	SCA17	Friedman	17994014	2007	TBP-105Q	Transgenic (random)	PrP	cDNA FL	105	FVB	M	Locomotor impairment	grooming activity decrease	observation				13			poorly groomed appearence
1703	SCA17	Friedman	17994014	2007	TBP-105Q	Transgenic (random)	PrP	cDNA FL	105	FVB	M	Seizures	seizures	observation							spontaneous; timepoints not clear
1704	SCA17	Friedman	17994014	2007	TBP-105Q	Transgenic (random)	PrP	cDNA FL	105	FVB	M	Tremor	tremor	observation							timepoints not clear
1705	SCA17	Friedman	17994014	2007	TBP-105Q	Transgenic (random)	PrP	cDNA FL	105	FVB	N	Abnormal myelination	demyelination/thin myelin	electron microscopy	cerebellum		Purkinje cells				timepoints not clear
[truncated: 354 more rows]

## Sheet: Example Pivot Table
Etykiety wierszy
DRPLA
AT-FL-65Q
Atro-118Q
Q113
Q129
Q76
Q96
HD
SBMA
SCA1
SCA17
SCA2
58Q-5B
75Q-SCA2
SCA3
148.19 CAG
148.NES
148.NLS
70.61 CAG
ataxin-3-Q79
CMVMJD94
HDPromMJD148
[truncated: 20 more rows]
